# Supplementary material for: Accurate, automated taxonomic assignment of genebank accessions: a new method demonstrated using high-throughput marker data from 10,000 Capsicum spp. accessions
Source: Theor Appl Genet. 2023 Sep 11;136(10):208. doi: 10.1007/s00122-023-04441-8 (PMC10495273; doi:10.1007/s00122-023-04441-8)
Supplement: Supplementary file 3 — Table of taxonomic assignments given to the G2P-Sol pepper accessions in this study (CSV 1464 kb) [file 122_2023_4441_MOESM3_ESM.csv]

dupclust	g2p_code	tSNE_X1	tSNE_X2	species_new	sp_id_new	species	sp_id	dist_to_gp_1	dist_to_gp_2	dist_to_gp_3	dist_to_gp_4	dist_to_gp_5	dist_to_gp_6	dist_to_gp_7	dist_to_gp_8	dist_to_gp_9	description	max_prop	n_sp	n_sp_new
1	GPC048290	-54.71385156	33.3377436	Capsicum_annuum	1	Capsicum_annuum	1	0.599964279	0.026751108	0.013934881	0.081807846	0.095040523	0.101587905	0.079104345	0.001809113	0	ind:1599 gp:1	0.599964279	5154	5225
1	GPC044400	-54.71385156	33.3377436	Capsicum_annuum	1	Capsicum_annuum	1	0.599964279	0.026751108	0.013934881	0.081807846	0.095040523	0.101587905	0.079104345	0.001809113	0	ind:1599 gp:1	0.599964279	5154	5225
2	GPC047490	-38.62897703	-12.59577479	Capsicum_annuum	1	Capsicum_annuum	1	0.600682118	0.026713453	0.014080412	0.082206925	0.093383141	0.10148899	0.079613315	0.001831645	0	ind:1555 gp:1	0.600682118	5154	5225
2	GPC036370	-38.62897703	-12.59577479	Capsicum_annuum	1	Capsicum_annuum	1	0.600682118	0.026713453	0.014080412	0.082206925	0.093383141	0.10148899	0.079613315	0.001831645	0	ind:1555 gp:1	0.600682118	5154	5225
2	GPC036750	-38.62897703	-12.59577479	Capsicum_annuum	1	Capsicum_annuum	1	0.600682118	0.026713453	0.014080412	0.082206925	0.093383141	0.10148899	0.079613315	0.001831645	0	ind:1555 gp:1	0.600682118	5154	5225
2	GPC037690	-38.62897703	-12.59577479	Capsicum_annuum	1	Capsicum_annuum	1	0.600682118	0.026713453	0.014080412	0.082206925	0.093383141	0.10148899	0.079613315	0.001831645	0	ind:1555 gp:1	0.600682118	5154	5225
2	GPC037880	-38.62897703	-12.59577479	Capsicum_annuum	1	Capsicum_annuum	1	0.600682118	0.026713453	0.014080412	0.082206925	0.093383141	0.10148899	0.079613315	0.001831645	0	ind:1555 gp:1	0.600682118	5154	5225
2	GPC042280	-38.62897703	-12.59577479	Capsicum_annuum	1	Capsicum_annuum	1	0.600682118	0.026713453	0.014080412	0.082206925	0.093383141	0.10148899	0.079613315	0.001831645	0	ind:1555 gp:1	0.600682118	5154	5225
2	GPC046970	-38.62897703	-12.59577479	Capsicum_annuum	1	Capsicum_annuum	1	0.600682118	0.026713453	0.014080412	0.082206925	0.093383141	0.10148899	0.079613315	0.001831645	0	ind:1555 gp:1	0.600682118	5154	5225
2	GPC047290	-38.62897703	-12.59577479	Capsicum_annuum	1	Capsicum_annuum	1	0.600682118	0.026713453	0.014080412	0.082206925	0.093383141	0.10148899	0.079613315	0.001831645	0	ind:1555 gp:1	0.600682118	5154	5225
3	GPC047510	-55.76743783	-0.341538613	Capsicum_annuum	1	Capsicum_annuum	1	0.604546919	0.026262931	0.013695568	0.080558396	0.095308624	0.099714617	0.078136501	0.001776444	0	ind:1557 gp:1	0.604546919	5154	5225
3	GPC036380	-55.76743783	-0.341538613	Capsicum_annuum	1	Capsicum_annuum	1	0.604546919	0.026262931	0.013695568	0.080558396	0.095308624	0.099714617	0.078136501	0.001776444	0	ind:1557 gp:1	0.604546919	5154	5225
3	GPC048230	-55.76743783	-0.341538613	Capsicum_annuum	1	Capsicum_annuum	1	0.604546919	0.026262931	0.013695568	0.080558396	0.095308624	0.099714617	0.078136501	0.001776444	0	ind:1557 gp:1	0.604546919	5154	5225
12	GPC044990	-87.96919723	17.94573604	Capsicum_annuum	1	Capsicum_annuum	1	0.600923262	0.026523724	0.013769859	0.081359897	0.095107303	0.101302898	0.079182027	0.00183103	0	ind:1401 gp:1	0.600923262	5154	5225
12	GPC044900	-87.96919723	17.94573604	Capsicum_annuum	1	Capsicum_annuum	1	0.600923262	0.026523724	0.013769859	0.081359897	0.095107303	0.101302898	0.079182027	0.00183103	0	ind:1401 gp:1	0.600923262	5154	5225
14	GPC045520	-55.48568021	-9.923738667	Capsicum_annuum	1	Capsicum_annuum	1	0.60202005	0.026610843	0.014023939	0.081838526	0.093406676	0.101179288	0.079097752	0.001822926	0	ind:1441 gp:1	0.60202005	5154	5225
14	GPC036100	-55.48568021	-9.923738667	Capsicum_annuum	1	Capsicum_annuum	1	0.60202005	0.026610843	0.014023939	0.081838526	0.093406676	0.101179288	0.079097752	0.001822926	0	ind:1441 gp:1	0.60202005	5154	5225
21	GPC042740	-42.18677036	4.06134149	Capsicum_annuum	1	Capsicum_annuum	1	0.600472252	0.02658429	0.013909425	0.081764189	0.094607675	0.10095283	0.079911388	0.001797951	0	ind:1317 gp:1	0.600472252	5154	5225
21	GPC011380	-42.18677036	4.06134149	Capsicum_annuum	1	Capsicum_annuum	1	0.600472252	0.02658429	0.013909425	0.081764189	0.094607675	0.10095283	0.079911388	0.001797951	0	ind:1317 gp:1	0.600472252	5154	5225
21	GPC040670	-42.18677036	4.06134149	Capsicum_annuum	1	Capsicum_annuum	1	0.600472252	0.02658429	0.013909425	0.081764189	0.094607675	0.10095283	0.079911388	0.001797951	0	ind:1317 gp:1	0.600472252	5154	5225
21	GPC046240	-42.18677036	4.06134149	Capsicum_annuum	1	Capsicum_annuum	1	0.600472252	0.02658429	0.013909425	0.081764189	0.094607675	0.10095283	0.079911388	0.001797951	0	ind:1317 gp:1	0.600472252	5154	5225
23	GPC002000	-34.97358061	-85.53900909	Capsicum_frutescens	6	Capsicum_frutescens	6	0.08198677	0.020142662	0.021155018	0.148073482	0.075519991	0.532268414	0.118674849	0.002178814	0	ind:11 gp:6	0.532268414	435	546
23	GPC105970	-34.97358061	-85.53900909	Capsicum_frutescens	6	Capsicum_frutescens	6	0.08198677	0.020142662	0.021155018	0.148073482	0.075519991	0.532268414	0.118674849	0.002178814	0	ind:11 gp:6	0.532268414	435	546
23	GPC105980	-34.97358061	-85.53900909	Capsicum_frutescens	6	Capsicum_frutescens	6	0.08198677	0.020142662	0.021155018	0.148073482	0.075519991	0.532268414	0.118674849	0.002178814	0	ind:11 gp:6	0.532268414	435	546
23	GPC125470	-34.97358061	-85.53900909	Capsicum_frutescens	6	Capsicum_frutescens	6	0.08198677	0.020142662	0.021155018	0.148073482	0.075519991	0.532268414	0.118674849	0.002178814	0	ind:11 gp:6	0.532268414	435	546
23	GPC125480	-34.97358061	-85.53900909	Capsicum_frutescens	6	Capsicum_frutescens	6	0.08198677	0.020142662	0.021155018	0.148073482	0.075519991	0.532268414	0.118674849	0.002178814	0	ind:11 gp:6	0.532268414	435	546
23	GPC128310	-34.97358061	-85.53900909	Capsicum_frutescens	6	Capsicum_frutescens	6	0.08198677	0.020142662	0.021155018	0.148073482	0.075519991	0.532268414	0.118674849	0.002178814	0	ind:11 gp:6	0.532268414	435	546
40	GPC002400	-22.66638645	-36.01292501	Capsicum_annuum	1	Capsicum_annuum	1	0.576512336	0.028479918	0.015329674	0.087965611	0.09134792	0.111318817	0.087008641	0.002037083	0	ind:13 gp:1	0.576512336	5154	5225
40	GPC013660	-22.66638645	-36.01292501	Capsicum_annuum	1	Capsicum_annuum	1	0.576512336	0.028479918	0.015329674	0.087965611	0.09134792	0.111318817	0.087008641	0.002037083	0	ind:13 gp:1	0.576512336	5154	5225
40	GPC055900	-22.66638645	-36.01292501	Capsicum_annuum	1	Capsicum_annuum	1	0.576512336	0.028479918	0.015329674	0.087965611	0.09134792	0.111318817	0.087008641	0.002037083	0	ind:13 gp:1	0.576512336	5154	5225
42	GPC045710	-61.99893755	8.903219953	Capsicum_annuum	1	Capsicum_annuum	1	0.60053069	0.026616613	0.013948113	0.081982754	0.094197603	0.101307915	0.079607654	0.001808659	0	ind:1453 gp:1	0.60053069	5154	5225
42	GPC040680	-61.99893755	8.903219953	Capsicum_annuum	1	Capsicum_annuum	1	0.60053069	0.026616613	0.013948113	0.081982754	0.094197603	0.101307915	0.079607654	0.001808659	0	ind:1453 gp:1	0.60053069	5154	5225
48	GPC002700	18.4488523	27.61156455	Capsicum_annuum	1	Capsicum_annuum	1	0.597481065	0.026860255	0.013956118	0.08204748	0.095971398	0.101493664	0.080363351	0.00182667	0	ind:15 gp:1	0.597481065	5154	5225
48	GPC058840	18.4488523	27.61156455	Capsicum_annuum	1	Capsicum_annuum	1	0.597481065	0.026860255	0.013956118	0.08204748	0.095971398	0.101493664	0.080363351	0.00182667	0	ind:15 gp:1	0.597481065	5154	5225
53	GPC002900	-35.25593741	36.65034469	Capsicum_annuum	1	Capsicum_annuum	1	0.60393709	0.026502807	0.013821179	0.081020602	0.094090784	0.100606129	0.078214209	0.0018072	0	ind:17 gp:1	0.60393709	5154	5225
53	GPC059950	-35.25593741	36.65034469	Capsicum_annuum	1	Capsicum_annuum	1	0.60393709	0.026502807	0.013821179	0.081020602	0.094090784	0.100606129	0.078214209	0.0018072	0	ind:17 gp:1	0.60393709	5154	5225
57	GPC044760	-55.06222802	-12.90465714	Capsicum_annuum	1	Capsicum_annuum	1	0.602038476	0.02665307	0.013890818	0.081500845	0.093949829	0.100858619	0.079295531	0.001812812	0	ind:1389 gp:1	0.602038476	5154	5225
57	GPC036530	-55.06222802	-12.90465714	Capsicum_annuum	1	Capsicum_annuum	1	0.602038476	0.02665307	0.013890818	0.081500845	0.093949829	0.100858619	0.079295531	0.001812812	0	ind:1389 gp:1	0.602038476	5154	5225
57	GPC036540	-55.06222802	-12.90465714	Capsicum_annuum	1	Capsicum_annuum	1	0.602038476	0.02665307	0.013890818	0.081500845	0.093949829	0.100858619	0.079295531	0.001812812	0	ind:1389 gp:1	0.602038476	5154	5225
57	GPC036620	-55.06222802	-12.90465714	Capsicum_annuum	1	Capsicum_annuum	1	0.602038476	0.02665307	0.013890818	0.081500845	0.093949829	0.100858619	0.079295531	0.001812812	0	ind:1389 gp:1	0.602038476	5154	5225
57	GPC036640	-55.06222802	-12.90465714	Capsicum_annuum	1	Capsicum_annuum	1	0.602038476	0.02665307	0.013890818	0.081500845	0.093949829	0.100858619	0.079295531	0.001812812	0	ind:1389 gp:1	0.602038476	5154	5225
57	GPC036680	-55.06222802	-12.90465714	Capsicum_annuum	1	Capsicum_annuum	1	0.602038476	0.02665307	0.013890818	0.081500845	0.093949829	0.100858619	0.079295531	0.001812812	0	ind:1389 gp:1	0.602038476	5154	5225
57	GPC036720	-55.06222802	-12.90465714	Capsicum_annuum	1	Capsicum_annuum	1	0.602038476	0.02665307	0.013890818	0.081500845	0.093949829	0.100858619	0.079295531	0.001812812	0	ind:1389 gp:1	0.602038476	5154	5225
59	GPC045640	-77.97998901	12.29085729	Capsicum_annuum	1	Capsicum_annuum	1	0.603103604	0.026464025	0.01382436	0.081383893	0.093468508	0.101087208	0.078882946	0.001785456	0	ind:1446 gp:1	0.603103604	5154	5225
59	GPC046450	-77.97998901	12.29085729	Capsicum_annuum	1	Capsicum_annuum	1	0.603103604	0.026464025	0.01382436	0.081383893	0.093468508	0.101087208	0.078882946	0.001785456	0	ind:1446 gp:1	0.603103604	5154	5225
65	GPC043060	-61.49987353	-0.879025078	Capsicum_annuum	1	Capsicum_annuum	1	0.60116543	0.02653983	0.013866334	0.081887696	0.094121214	0.100898943	0.079724403	0.00179615	0	ind:1321 gp:1	0.60116543	5154	5225
65	GPC043520	-61.49987353	-0.879025078	Capsicum_annuum	1	Capsicum_annuum	1	0.60116543	0.02653983	0.013866334	0.081887696	0.094121214	0.100898943	0.079724403	0.00179615	0	ind:1321 gp:1	0.60116543	5154	5225
72	GPC036130	-38.89841864	3.847666875	Capsicum_annuum	1	Capsicum_annuum	1	0.596891761	0.026825577	0.014179724	0.083056525	0.093604238	0.103030514	0.080577785	0.001833875	0	ind:1149 gp:1	0.596891761	5154	5225
72	GPC039110	-38.89841864	3.847666875	Capsicum_annuum	1	Capsicum_annuum	1	0.596891761	0.026825577	0.014179724	0.083056525	0.093604238	0.103030514	0.080577785	0.001833875	0	ind:1149 gp:1	0.596891761	5154	5225
73	GPC036440	-56.69460629	-1.599153647	Capsicum_annuum	1	Capsicum_annuum	1	0.601590829	0.026432069	0.013825708	0.081162119	0.095931534	0.100411423	0.078861677	0.00178464	0	ind:1165 gp:1	0.601590829	5154	5225
73	GPC048460	-56.69460629	-1.599153647	Capsicum_annuum	1	Capsicum_annuum	1	0.601590829	0.026432069	0.013825708	0.081162119	0.095931534	0.100411423	0.078861677	0.00178464	0	ind:1165 gp:1	0.601590829	5154	5225
74	GPC036450	-43.29534914	2.072579648	Capsicum_annuum	1	Capsicum_annuum	1	0.604205594	0.0264916	0.013830874	0.081133046	0.09439208	0.099915094	0.078241908	0.001789804	0	ind:1166 gp:1	0.604205594	5154	5225
74	GPC036970	-43.29534914	2.072579648	Capsicum_annuum	1	Capsicum_annuum	1	0.604205594	0.0264916	0.013830874	0.081133046	0.09439208	0.099915094	0.078241908	0.001789804	0	ind:1166 gp:1	0.604205594	5154	5225
75	GPC035430	-31.11926628	11.43486831	Capsicum_annuum	1	Capsicum_annuum	1	0.596580701	0.027084918	0.014242633	0.083481123	0.092240423	0.103632608	0.080856878	0.001880715	0	ind:1110 gp:1	0.596580701	5154	5225
75	GPC108380	-31.11926628	11.43486831	Capsicum_annuum	1	Capsicum_annuum	1	0.596580701	0.027084918	0.014242633	0.083481123	0.092240423	0.103632608	0.080856878	0.001880715	0	ind:1110 gp:1	0.596580701	5154	5225
76	GPC035440	-57.26227091	-19.16114565	Capsicum_annuum	1	Capsicum_annuum	1	0.598302965	0.026796396	0.014091774	0.082749512	0.094233433	0.102391472	0.079593084	0.001841364	0	ind:1111 gp:1	0.598302965	5154	5225
76	GPC108390	-57.26227091	-19.16114565	Capsicum_annuum	1	Capsicum_annuum	1	0.598302965	0.026796396	0.014091774	0.082749512	0.094233433	0.102391472	0.079593084	0.001841364	0	ind:1111 gp:1	0.598302965	5154	5225
77	GPC035480	-56.81356096	5.177912238	Capsicum_annuum	1	Capsicum_annuum	1	0.602685517	0.02656305	0.013741785	0.081299593	0.095061541	0.100481556	0.078359963	0.001806996	0	ind:1113 gp:1	0.602685517	5154	5225
77	GPC108440	-56.81356096	5.177912238	Capsicum_annuum	1	Capsicum_annuum	1	0.602685517	0.02656305	0.013741785	0.081299593	0.095061541	0.100481556	0.078359963	0.001806996	0	ind:1113 gp:1	0.602685517	5154	5225
78	GPC035510	-56.3400823	5.361912561	Capsicum_annuum	1	Capsicum_annuum	1	0.599807358	0.026666432	0.013914499	0.08225275	0.094497657	0.10192112	0.079115266	0.001824919	0	ind:1116 gp:1	0.599807358	5154	5225
78	GPC108450	-56.3400823	5.361912561	Capsicum_annuum	1	Capsicum_annuum	1	0.599807358	0.026666432	0.013914499	0.08225275	0.094497657	0.10192112	0.079115266	0.001824919	0	ind:1116 gp:1	0.599807358	5154	5225
79	GPC035600	-27.29788317	2.085063829	Capsicum_annuum	1	Capsicum_annuum	1	0.586989614	0.02752296	0.014759823	0.084731599	0.095207144	0.105638877	0.083227491	0.001922492	0	ind:1121 gp:1	0.586989614	5154	5225
79	GPC108600	-27.29788317	2.085063829	Capsicum_annuum	1	Capsicum_annuum	1	0.586989614	0.02752296	0.014759823	0.084731599	0.095207144	0.105638877	0.083227491	0.001922492	0	ind:1121 gp:1	0.586989614	5154	5225
80	GPC035620	-56.92706988	7.802907397	Capsicum_annuum	1	Capsicum_annuum	1	0.59909526	0.026721621	0.013927391	0.082003068	0.095902321	0.10134982	0.079173307	0.001827213	0	ind:1122 gp:1	0.59909526	5154	5225
80	GPC035630	-56.92706988	7.802907397	Capsicum_annuum	1	Capsicum_annuum	1	0.59909526	0.026721621	0.013927391	0.082003068	0.095902321	0.10134982	0.079173307	0.001827213	0	ind:1122 gp:1	0.59909526	5154	5225
80	GPC061210	-56.92706988	7.802907397	Capsicum_annuum	1	Capsicum_annuum	1	0.59909526	0.026721621	0.013927391	0.082003068	0.095902321	0.10134982	0.079173307	0.001827213	0	ind:1122 gp:1	0.59909526	5154	5225
80	GPC108650	-56.92706988	7.802907397	Capsicum_annuum	1	Capsicum_annuum	1	0.59909526	0.026721621	0.013927391	0.082003068	0.095902321	0.10134982	0.079173307	0.001827213	0	ind:1122 gp:1	0.59909526	5154	5225
81	GPC035720	-38.02330641	6.793617288	Capsicum_annuum	1	Capsicum_annuum	1	0.598988121	0.026767571	0.014017654	0.082427024	0.094910281	0.101642453	0.079424754	0.001822142	0	ind:1128 gp:1	0.598988121	5154	5225
81	GPC035730	-38.02330641	6.793617288	Capsicum_annuum	1	Capsicum_annuum	1	0.598988121	0.026767571	0.014017654	0.082427024	0.094910281	0.101642453	0.079424754	0.001822142	0	ind:1128 gp:1	0.598988121	5154	5225
81	GPC035740	-38.02330641	6.793617288	Capsicum_annuum	1	Capsicum_annuum	1	0.598988121	0.026767571	0.014017654	0.082427024	0.094910281	0.101642453	0.079424754	0.001822142	0	ind:1128 gp:1	0.598988121	5154	5225
81	GPC108800	-38.02330641	6.793617288	Capsicum_annuum	1	Capsicum_annuum	1	0.598988121	0.026767571	0.014017654	0.082427024	0.094910281	0.101642453	0.079424754	0.001822142	0	ind:1128 gp:1	0.598988121	5154	5225
82	GPC035750	-52.61589674	-15.76912052	Capsicum_annuum	1	Capsicum_annuum	1	0.601554379	0.02684334	0.014075183	0.081801445	0.093208502	0.101314314	0.07937443	0.001828407	0	ind:1129 gp:1	0.601554379	5154	5225
82	GPC108810	-52.61589674	-15.76912052	Capsicum_annuum	1	Capsicum_annuum	1	0.601554379	0.02684334	0.014075183	0.081801445	0.093208502	0.101314314	0.07937443	0.001828407	0	ind:1129 gp:1	0.601554379	5154	5225
83	GPC035770	-49.18089523	4.107443279	Capsicum_annuum	1	Capsicum_annuum	1	0.60043205	0.026578587	0.014049332	0.081866418	0.094977969	0.100935147	0.079336967	0.001823531	0	ind:1131 gp:1	0.60043205	5154	5225
83	GPC108830	-49.18089523	4.107443279	Capsicum_annuum	1	Capsicum_annuum	1	0.60043205	0.026578587	0.014049332	0.081866418	0.094977969	0.100935147	0.079336967	0.001823531	0	ind:1131 gp:1	0.60043205	5154	5225
84	GPC036510	-77.7651859	13.41039456	Capsicum_annuum	1	Capsicum_annuum	1	0.599885968	0.026686983	0.014054504	0.082025237	0.093743746	0.101746164	0.080021393	0.001836006	0	ind:1170 gp:1	0.599885968	5154	5225
84	GPC034810	-77.7651859	13.41039456	Capsicum_annuum	1	Capsicum_annuum	1	0.599885968	0.026686983	0.014054504	0.082025237	0.093743746	0.101746164	0.080021393	0.001836006	0	ind:1170 gp:1	0.599885968	5154	5225
84	GPC038340	-77.7651859	13.41039456	Capsicum_annuum	1	Capsicum_annuum	1	0.599885968	0.026686983	0.014054504	0.082025237	0.093743746	0.101746164	0.080021393	0.001836006	0	ind:1170 gp:1	0.599885968	5154	5225
84	GPC041060	-77.7651859	13.41039456	Capsicum_annuum	1	Capsicum_annuum	1	0.599885968	0.026686983	0.014054504	0.082025237	0.093743746	0.101746164	0.080021393	0.001836006	0	ind:1170 gp:1	0.599885968	5154	5225
85	GPC036770	-67.74623034	-14.39581954	Capsicum_annuum	1	Capsicum_annuum	1	0.596204886	0.026946011	0.014308475	0.082730102	0.094542013	0.102710701	0.080691156	0.001866657	0	ind:1182 gp:1	0.596204886	5154	5225
85	GPC035840	-67.74623034	-14.39581954	Capsicum_annuum	1	Capsicum_annuum	1	0.596204886	0.026946011	0.014308475	0.082730102	0.094542013	0.102710701	0.080691156	0.001866657	0	ind:1182 gp:1	0.596204886	5154	5225
85	GPC039060	-67.74623034	-14.39581954	Capsicum_annuum	1	Capsicum_annuum	1	0.596204886	0.026946011	0.014308475	0.082730102	0.094542013	0.102710701	0.080691156	0.001866657	0	ind:1182 gp:1	0.596204886	5154	5225
86	GPC035500	-56.84881069	5.174428086	Capsicum_annuum	1	Capsicum_annuum	1	0.601609701	0.026677195	0.013858469	0.081440984	0.094955582	0.100901641	0.078750286	0.001806141	0	ind:1115 gp:1	0.601609701	5154	5225
86	GPC061060	-56.84881069	5.174428086	Capsicum_annuum	1	Capsicum_annuum	1	0.601609701	0.026677195	0.013858469	0.081440984	0.094955582	0.100901641	0.078750286	0.001806141	0	ind:1115 gp:1	0.601609701	5154	5225
87	GPC035550	-38.95251	7.760985464	Capsicum_annuum	1	Capsicum_annuum	1	0.60035588	0.026741239	0.013973628	0.081887045	0.094895972	0.101374151	0.078958272	0.001813813	0	ind:1119 gp:1	0.60035588	5154	5225
87	GPC061190	-38.95251	7.760985464	Capsicum_annuum	1	Capsicum_annuum	1	0.60035588	0.026741239	0.013973628	0.081887045	0.094895972	0.101374151	0.078958272	0.001813813	0	ind:1119 gp:1	0.60035588	5154	5225
90	GPC035690	-53.60670962	6.013066389	Capsicum_annuum	1	Capsicum_annuum	1	0.599514785	0.026420129	0.013894125	0.081892447	0.096257124	0.101177537	0.079023726	0.001820127	0	ind:1125 gp:1	0.599514785	5154	5225
90	GPC108720	-53.60670962	6.013066389	Capsicum_annuum	1	Capsicum_annuum	1	0.599514785	0.026420129	0.013894125	0.081892447	0.096257124	0.101177537	0.079023726	0.001820127	0	ind:1125 gp:1	0.599514785	5154	5225
92	GPC035940	-56.07439931	-1.309504571	Capsicum_annuum	1	Capsicum_annuum	1	0.602740032	0.02631985	0.013819857	0.080985612	0.095532405	0.100111831	0.078706047	0.001784366	0	ind:1138 gp:1	0.602740032	5154	5225
92	GPC045260	-56.07439931	-1.309504571	Capsicum_annuum	1	Capsicum_annuum	1	0.602740032	0.02631985	0.013819857	0.080985612	0.095532405	0.100111831	0.078706047	0.001784366	0	ind:1138 gp:1	0.602740032	5154	5225
92	GPC109400	-56.07439931	-1.309504571	Capsicum_annuum	1	Capsicum_annuum	1	0.602740032	0.02631985	0.013819857	0.080985612	0.095532405	0.100111831	0.078706047	0.001784366	0	ind:1138 gp:1	0.602740032	5154	5225
93	GPC021710	-61.16803032	52.73504278	Capsicum_annuum	1	Capsicum_annuum	1	0.602003809	0.026627973	0.013891196	0.081678504	0.093319932	0.101396528	0.079252666	0.001829392	0	ind:349 gp:1	0.602003809	5154	5225
93	GPC021580	-61.16803032	52.73504278	Capsicum_annuum	1	Capsicum_annuum	1	0.602003809	0.026627973	0.013891196	0.081678504	0.093319932	0.101396528	0.079252666	0.001829392	0	ind:349 gp:1	0.602003809	5154	5225
93	GPC021600	-61.16803032	52.73504278	Capsicum_annuum	1	Capsicum_annuum	1	0.602003809	0.026627973	0.013891196	0.081678504	0.093319932	0.101396528	0.079252666	0.001829392	0	ind:349 gp:1	0.602003809	5154	5225
94	GPC021780	-75.41966385	48.12138894	Capsicum_annuum	1	Capsicum_annuum	1	0.599421897	0.026719941	0.014146988	0.082120717	0.09384825	0.101944135	0.079935526	0.001862546	0	ind:356 gp:1	0.599421897	5154	5225
94	GPC021660	-75.41966385	48.12138894	Capsicum_annuum	1	Capsicum_annuum	1	0.599421897	0.026719941	0.014146988	0.082120717	0.09384825	0.101944135	0.079935526	0.001862546	0	ind:356 gp:1	0.599421897	5154	5225
95	GPC021790	-75.53531026	48.06270557	Capsicum_annuum	1	Capsicum_annuum	1	0.600534084	0.026639797	0.014110534	0.082068621	0.093717653	0.101439296	0.07964989	0.001840125	0	ind:357 gp:1	0.600534084	5154	5225
95	GPC021680	-75.53531026	48.06270557	Capsicum_annuum	1	Capsicum_annuum	1	0.600534084	0.026639797	0.014110534	0.082068621	0.093717653	0.101439296	0.07964989	0.001840125	0	ind:357 gp:1	0.600534084	5154	5225
96	GPC021730	-58.89700194	50.19461873	Capsicum_annuum	1	Capsicum_annuum	1	0.603445825	0.026682785	0.013892868	0.081534315	0.092926014	0.100696341	0.078992168	0.001829684	0	ind:351 gp:1	0.603445825	5154	5225
96	GPC021620	-58.89700194	50.19461873	Capsicum_annuum	1	Capsicum_annuum	1	0.603445825	0.026682785	0.013892868	0.081534315	0.092926014	0.100696341	0.078992168	0.001829684	0	ind:351 gp:1	0.603445825	5154	5225
97	GPC021740	-54.74250514	48.20206395	Capsicum_annuum	1	Capsicum_annuum	1	0.602044308	0.02648386	0.013843119	0.081174069	0.095033527	0.100863752	0.078761728	0.001795638	0	ind:352 gp:1	0.602044308	5154	5225
97	GPC021610	-54.74250514	48.20206395	Capsicum_annuum	1	Capsicum_annuum	1	0.602044308	0.02648386	0.013843119	0.081174069	0.095033527	0.100863752	0.078761728	0.001795638	0	ind:352 gp:1	0.602044308	5154	5225
98	GPC021750	-62.03435	53.74128983	Capsicum_annuum	1	Capsicum_annuum	1	0.602405838	0.026543959	0.013894408	0.081583285	0.09340989	0.101125786	0.079216936	0.001819898	0	ind:353 gp:1	0.602405838	5154	5225
98	GPC003880	-62.03435	53.74128983	Capsicum_annuum	1	Capsicum_annuum	1	0.602405838	0.026543959	0.013894408	0.081583285	0.09340989	0.101125786	0.079216936	0.001819898	0	ind:353 gp:1	0.602405838	5154	5225
98	GPC021640	-62.03435	53.74128983	Capsicum_annuum	1	Capsicum_annuum	1	0.602405838	0.026543959	0.013894408	0.081583285	0.09340989	0.101125786	0.079216936	0.001819898	0	ind:353 gp:1	0.602405838	5154	5225
98	GPC049680	-62.03435	53.74128983	Capsicum_annuum	1	Capsicum_annuum	1	0.602405838	0.026543959	0.013894408	0.081583285	0.09340989	0.101125786	0.079216936	0.001819898	0	ind:353 gp:1	0.602405838	5154	5225
99	GPC021760	-59.87929183	52.39681867	Capsicum_annuum	1	Capsicum_annuum	1	0.604133076	0.02651469	0.013879121	0.081213274	0.093191735	0.10066562	0.078587837	0.001814648	0	ind:354 gp:1	0.604133076	5154	5225
99	GPC021630	-59.87929183	52.39681867	Capsicum_annuum	1	Capsicum_annuum	1	0.604133076	0.02651469	0.013879121	0.081213274	0.093191735	0.10066562	0.078587837	0.001814648	0	ind:354 gp:1	0.604133076	5154	5225
99	GPC049200	-59.87929183	52.39681867	Capsicum_annuum	1	Capsicum_annuum	1	0.604133076	0.02651469	0.013879121	0.081213274	0.093191735	0.10066562	0.078587837	0.001814648	0	ind:354 gp:1	0.604133076	5154	5225
100	GPC003050	26.96122572	63.04683254	Capsicum_annuum	1	Capsicum_annuum	1	0.599653208	0.026653609	0.013987106	0.082320857	0.094431164	0.101446473	0.07969234	0.001815243	0	ind:23 gp:1	0.599653208	5154	5225
100	GPC026460	26.96122572	63.04683254	Capsicum_annuum	1	Capsicum_annuum	1	0.599653208	0.026653609	0.013987106	0.082320857	0.094431164	0.101446473	0.07969234	0.001815243	0	ind:23 gp:1	0.599653208	5154	5225
100	GPC073100	26.96122572	63.04683254	Capsicum_annuum	1	Capsicum_annuum	1	0.599653208	0.026653609	0.013987106	0.082320857	0.094431164	0.101446473	0.07969234	0.001815243	0	ind:23 gp:1	0.599653208	5154	5225
101	GPC003300	-5.308282386	64.46549935	Capsicum_annuum	1	Capsicum_annuum	1	0.601441065	0.026561831	0.014156779	0.081764094	0.093524301	0.100839709	0.079869546	0.001842675	0	ind:45 gp:1	0.601441065	5154	5225
101	GPC009360	-5.308282386	64.46549935	Capsicum_annuum	1	Capsicum_annuum	1	0.601441065	0.026561831	0.014156779	0.081764094	0.093524301	0.100839709	0.079869546	0.001842675	0	ind:45 gp:1	0.601441065	5154	5225
101	GPC011300	-5.308282386	64.46549935	Capsicum_annuum	1	Capsicum_annuum	1	0.601441065	0.026561831	0.014156779	0.081764094	0.093524301	0.100839709	0.079869546	0.001842675	0	ind:45 gp:1	0.601441065	5154	5225
101	GPC028070	-5.308282386	64.46549935	Capsicum_annuum	1	Capsicum_annuum	1	0.601441065	0.026561831	0.014156779	0.081764094	0.093524301	0.100839709	0.079869546	0.001842675	0	ind:45 gp:1	0.601441065	5154	5225
101	GPC028080	-5.308282386	64.46549935	Capsicum_annuum	1	Capsicum_annuum	1	0.601441065	0.026561831	0.014156779	0.081764094	0.093524301	0.100839709	0.079869546	0.001842675	0	ind:45 gp:1	0.601441065	5154	5225
101	GPC049870	-5.308282386	64.46549935	Capsicum_annuum	1	Capsicum_annuum	1	0.601441065	0.026561831	0.014156779	0.081764094	0.093524301	0.100839709	0.079869546	0.001842675	0	ind:45 gp:1	0.601441065	5154	5225
102	GPC003310	-12.21210891	54.50274195	Capsicum_annuum	1	Capsicum_annuum	1	0.605451054	0.02650766	0.013902238	0.08125352	0.092888003	0.099974268	0.078228102	0.001795155	0	ind:46 gp:1	0.605451054	5154	5225
102	GPC026410	-12.21210891	54.50274195	Capsicum_annuum	1	Capsicum_annuum	1	0.605451054	0.02650766	0.013902238	0.08125352	0.092888003	0.099974268	0.078228102	0.001795155	0	ind:46 gp:1	0.605451054	5154	5225
102	GPC028090	-12.21210891	54.50274195	Capsicum_annuum	1	Capsicum_annuum	1	0.605451054	0.02650766	0.013902238	0.08125352	0.092888003	0.099974268	0.078228102	0.001795155	0	ind:46 gp:1	0.605451054	5154	5225
103	GPC046720	-61.40452403	-2.262847336	Capsicum_annuum	1	Capsicum_annuum	1	0.601461452	0.026535654	0.013832307	0.081911303	0.093273564	0.101239153	0.079941257	0.001805311	0	ind:1517 gp:1	0.601461452	5154	5225
103	GPC011150	-61.40452403	-2.262847336	Capsicum_annuum	1	Capsicum_annuum	1	0.601461452	0.026535654	0.013832307	0.081911303	0.093273564	0.101239153	0.079941257	0.001805311	0	ind:1517 gp:1	0.601461452	5154	5225
154	GPC007020	-40.79928271	55.107621	Capsicum_annuum	1	Capsicum_annuum	1	0.587989965	0.027326953	0.014863231	0.084246477	0.096714295	0.103775995	0.083101294	0.001981791	0	ind:166 gp:1	0.587989965	5154	5225
154	GPC065320	-40.79928271	55.107621	Capsicum_annuum	1	Capsicum_annuum	1	0.587989965	0.027326953	0.014863231	0.084246477	0.096714295	0.103775995	0.083101294	0.001981791	0	ind:166 gp:1	0.587989965	5154	5225
188	GPC008130	-25.62952817	-30.14343629	Capsicum_annuum	1	Capsicum_annuum	1	0.553410272	0.030052354	0.017378198	0.093686616	0.089834648	0.115124882	0.098188612	0.002324418	0	ind:174 gp:1	0.553410272	5154	5225
188	GPC066160	-25.62952817	-30.14343629	Capsicum_annuum	1	Capsicum_annuum	1	0.553410272	0.030052354	0.017378198	0.093686616	0.089834648	0.115124882	0.098188612	0.002324418	0	ind:174 gp:1	0.553410272	5154	5225
196	GPC008350	18.56846921	53.12515014	Capsicum_annuum	1	Capsicum_annuum	1	0.600113774	0.026731881	0.014056384	0.082024213	0.094040439	0.101071217	0.080129851	0.00183224	0	ind:176 gp:1	0.600113774	5154	5225
196	GPC073510	18.56846921	53.12515014	Capsicum_annuum	1	Capsicum_annuum	1	0.600113774	0.026731881	0.014056384	0.082024213	0.094040439	0.101071217	0.080129851	0.00183224	0	ind:176 gp:1	0.600113774	5154	5225
206	GPC008570	-61.41270498	-29.23755165	Capsicum_annuum	1	Capsicum_annuum	1	0.600651566	0.026745036	0.014122921	0.082128389	0.093501716	0.101750998	0.079276737	0.001822637	0	ind:178 gp:1	0.600651566	5154	5225
206	GPC008590	-61.41270498	-29.23755165	Capsicum_annuum	1	Capsicum_annuum	1	0.600651566	0.026745036	0.014122921	0.082128389	0.093501716	0.101750998	0.079276737	0.001822637	0	ind:178 gp:1	0.600651566	5154	5225
206	GPC025640	-61.41270498	-29.23755165	Capsicum_annuum	1	Capsicum_annuum	1	0.600651566	0.026745036	0.014122921	0.082128389	0.093501716	0.101750998	0.079276737	0.001822637	0	ind:178 gp:1	0.600651566	5154	5225
206	GPC025790	-61.41270498	-29.23755165	Capsicum_annuum	1	Capsicum_annuum	1	0.600651566	0.026745036	0.014122921	0.082128389	0.093501716	0.101750998	0.079276737	0.001822637	0	ind:178 gp:1	0.600651566	5154	5225
206	GPC040790	-61.41270498	-29.23755165	Capsicum_annuum	1	Capsicum_annuum	1	0.600651566	0.026745036	0.014122921	0.082128389	0.093501716	0.101750998	0.079276737	0.001822637	0	ind:178 gp:1	0.600651566	5154	5225
206	GPC041930	-61.41270498	-29.23755165	Capsicum_annuum	1	Capsicum_annuum	1	0.600651566	0.026745036	0.014122921	0.082128389	0.093501716	0.101750998	0.079276737	0.001822637	0	ind:178 gp:1	0.600651566	5154	5225
206	GPC047220	-61.41270498	-29.23755165	Capsicum_annuum	1	Capsicum_annuum	1	0.600651566	0.026745036	0.014122921	0.082128389	0.093501716	0.101750998	0.079276737	0.001822637	0	ind:178 gp:1	0.600651566	5154	5225
206	GPC082010	-61.41270498	-29.23755165	Capsicum_annuum	1	Capsicum_annuum	1	0.600651566	0.026745036	0.014122921	0.082128389	0.093501716	0.101750998	0.079276737	0.001822637	0	ind:178 gp:1	0.600651566	5154	5225
206	GPC082020	-61.41270498	-29.23755165	Capsicum_annuum	1	Capsicum_annuum	1	0.600651566	0.026745036	0.014122921	0.082128389	0.093501716	0.101750998	0.079276737	0.001822637	0	ind:178 gp:1	0.600651566	5154	5225
218	GPC008910	27.54267093	-100.2663707	Undetermined	1	Capsicum_annuum	1	0.266615207	0.044726672	0.034560181	0.166199925	0.063508239	0.194313877	0.225341457	0.004734442	0	ind:180 gp:1	0.266615207	5154	55
218	GPC065940	27.54267093	-100.2663707	Undetermined	1	Capsicum_annuum	1	0.266615207	0.044726672	0.034560181	0.166199925	0.063508239	0.194313877	0.225341457	0.004734442	0	ind:180 gp:1	0.266615207	5154	55
218	GPC065950	27.54267093	-100.2663707	Undetermined	1	Capsicum_annuum	1	0.266615207	0.044726672	0.034560181	0.166199925	0.063508239	0.194313877	0.225341457	0.004734442	0	ind:180 gp:1	0.266615207	5154	55
238	GPC009570	-37.6877789	-82.15942928	Capsicum_frutescens	6	Capsicum_frutescens	6	0.080144063	0.019956858	0.02130482	0.147549848	0.077199118	0.533612823	0.118127724	0.002104745	0	ind:185 gp:6	0.533612823	435	546
238	GPC066100	-37.6877789	-82.15942928	Capsicum_frutescens	6	Capsicum_frutescens	6	0.080144063	0.019956858	0.02130482	0.147549848	0.077199118	0.533612823	0.118127724	0.002104745	0	ind:185 gp:6	0.533612823	435	546
253	GPC010420	12.59719422	45.51629288	Capsicum_annuum	1	Capsicum_annuum	1	0.599899675	0.026837958	0.014006804	0.082191416	0.09460813	0.101111725	0.079498316	0.001845976	0	ind:191 gp:1	0.599899675	5154	5225
253	GPC010440	12.59719422	45.51629288	Capsicum_annuum	1	Capsicum_annuum	1	0.599899675	0.026837958	0.014006804	0.082191416	0.09460813	0.101111725	0.079498316	0.001845976	0	ind:191 gp:1	0.599899675	5154	5225
257	GPC020420	5.295810182	36.64290643	Capsicum_annuum	1	Capsicum_annuum	1	0.604702088	0.026488157	0.013700181	0.080809612	0.093740197	0.100251671	0.078517872	0.001790222	0	ind:269 gp:1	0.604702088	5154	5225
257	GPC010670	5.295810182	36.64290643	Capsicum_annuum	1	Capsicum_annuum	1	0.604702088	0.026488157	0.013700181	0.080809612	0.093740197	0.100251671	0.078517872	0.001790222	0	ind:269 gp:1	0.604702088	5154	5225
266	GPC011410	-21.9878252	27.4921188	Capsicum_annuum	1	Capsicum_annuum	1	0.600146262	0.026699778	0.014134438	0.082702621	0.092947398	0.101677229	0.079860122	0.001832151	0	ind:196 gp:1	0.600146262	5154	5225
266	GPC032770	-21.9878252	27.4921188	Capsicum_annuum	1	Capsicum_annuum	1	0.600146262	0.026699778	0.014134438	0.082702621	0.092947398	0.101677229	0.079860122	0.001832151	0	ind:196 gp:1	0.600146262	5154	5225
266	GPC032780	-21.9878252	27.4921188	Capsicum_annuum	1	Capsicum_annuum	1	0.600146262	0.026699778	0.014134438	0.082702621	0.092947398	0.101677229	0.079860122	0.001832151	0	ind:196 gp:1	0.600146262	5154	5225
325	GPC013080	34.69123419	-30.7586729	Capsicum_annuum	1	Capsicum_annuum	1	0.579013645	0.027709589	0.01504973	0.085956198	0.094677951	0.110240701	0.085366911	0.001985274	0	ind:205 gp:1	0.579013645	5154	5225
325	GPC073260	34.69123419	-30.7586729	Capsicum_annuum	1	Capsicum_annuum	1	0.579013645	0.027709589	0.01504973	0.085956198	0.094677951	0.110240701	0.085366911	0.001985274	0	ind:205 gp:1	0.579013645	5154	5225
349	GPC013720	6.88935826	32.39027158	Capsicum_annuum	1	Capsicum_annuum	1	0.604698694	0.026688063	0.013849579	0.080841068	0.093776484	0.100518442	0.077806761	0.001820909	0	ind:209 gp:1	0.604698694	5154	5225
349	GPC064810	6.88935826	32.39027158	Capsicum_annuum	1	Capsicum_annuum	1	0.604698694	0.026688063	0.013849579	0.080841068	0.093776484	0.100518442	0.077806761	0.001820909	0	ind:209 gp:1	0.604698694	5154	5225
355	GPC013900	-9.759684623	31.77064922	Capsicum_annuum	1	Capsicum_annuum	1	0.601441644	0.026745487	0.013916581	0.08194671	0.093882409	0.101206199	0.079017054	0.001843916	0	ind:210 gp:1	0.601441644	5154	5225
355	GPC073320	-9.759684623	31.77064922	Capsicum_annuum	1	Capsicum_annuum	1	0.601441644	0.026745487	0.013916581	0.08194671	0.093882409	0.101206199	0.079017054	0.001843916	0	ind:210 gp:1	0.601441644	5154	5225
357	GPC014010	30.56943284	19.47223461	Capsicum_annuum	1	Capsicum_annuum	1	0.60170758	0.026836463	0.014045298	0.082151253	0.092151461	0.101778951	0.079495764	0.001833228	0	ind:211 gp:1	0.60170758	5154	5225
357	GPC072960	30.56943284	19.47223461	Capsicum_annuum	1	Capsicum_annuum	1	0.60170758	0.026836463	0.014045298	0.082151253	0.092151461	0.101778951	0.079495764	0.001833228	0	ind:211 gp:1	0.60170758	5154	5225
360	GPC014110	-34.74854137	87.48153663	Capsicum_chinense	4	Capsicum_frutescens	6	0.076472557	0.024432663	0.030328249	0.553857156	0.032403932	0.149590357	0.130656795	0.002258291	0	ind:212 gp:6	0.553857156	435	489
360	GPC057430	-34.74854137	87.48153663	Capsicum_chinense	4	Capsicum_frutescens	6	0.076472557	0.024432663	0.030328249	0.553857156	0.032403932	0.149590357	0.130656795	0.002258291	0	ind:212 gp:6	0.553857156	435	489
368	GPC014320	-0.674741785	-15.36822272	Capsicum_annuum	1	Capsicum_annuum	1	0.577156809	0.027724951	0.014835582	0.085797689	0.099164416	0.108827525	0.084544956	0.001948072	0	ind:214 gp:1	0.577156809	5154	5225
368	GPC065020	-0.674741785	-15.36822272	Capsicum_annuum	1	Capsicum_annuum	1	0.577156809	0.027724951	0.014835582	0.085797689	0.099164416	0.108827525	0.084544956	0.001948072	0	ind:214 gp:1	0.577156809	5154	5225
382	GPC014910	10.87146484	-8.876323032	Capsicum_annuum	1	Capsicum_annuum	1	0.573442948	0.028566363	0.015728971	0.08853267	0.092805656	0.110034511	0.088892747	0.001996134	0	ind:221 gp:1	0.573442948	5154	5225
382	GPC069960	10.87146484	-8.876323032	Capsicum_annuum	1	Capsicum_annuum	1	0.573442948	0.028566363	0.015728971	0.08853267	0.092805656	0.110034511	0.088892747	0.001996134	0	ind:221 gp:1	0.573442948	5154	5225
383	GPC014920	63.71723764	-17.95802296	Capsicum_annuum	1	Capsicum_annuum	1	0.548996589	0.02995746	0.017238907	0.094542613	0.092431674	0.117165931	0.097412077	0.00225475	0	ind:222 gp:1	0.548996589	5154	5225
383	GPC069270	63.71723764	-17.95802296	Capsicum_annuum	1	Capsicum_annuum	1	0.548996589	0.02995746	0.017238907	0.094542613	0.092431674	0.117165931	0.097412077	0.00225475	0	ind:222 gp:1	0.548996589	5154	5225
427	GPC016840	-25.9254813	91.44202082	Capsicum_chinense	4	Capsicum_annuum	1	0.076295969	0.024512662	0.030927903	0.54634591	0.032197447	0.152160738	0.135314068	0.002245303	0	ind:237 gp:1	0.54634591	5154	489
427	GPC060910	-25.9254813	91.44202082	Capsicum_chinense	4	Capsicum_annuum	1	0.076295969	0.024512662	0.030927903	0.54634591	0.032197447	0.152160738	0.135314068	0.002245303	0	ind:237 gp:1	0.54634591	5154	489
472	GPC051320	2.008067834	97.46860119	Capsicum_chinense	4	Capsicum_chinense	4	0.072613517	0.023315354	0.030063947	0.562472526	0.029974524	0.152941682	0.126431258	0.002187193	0	ind:1728 gp:4	0.562472526	488	489
472	GPC030410	2.008067834	97.46860119	Capsicum_chinense	4	Capsicum_chinense	4	0.072613517	0.023315354	0.030063947	0.562472526	0.029974524	0.152941682	0.126431258	0.002187193	0	ind:1728 gp:4	0.562472526	488	489
473	GPC051700	81.50214889	32.2970323	Capsicum_annuum	1	Capsicum_annuum	1	0.586927425	0.027725341	0.014745114	0.084906452	0.093661074	0.107034373	0.08309208	0.001908141	0	ind:1734 gp:1	0.586927425	5154	5225
473	GPC121840	81.50214889	32.2970323	Capsicum_annuum	1	Capsicum_annuum	1	0.586927425	0.027725341	0.014745114	0.084906452	0.093661074	0.107034373	0.08309208	0.001908141	0	ind:1734 gp:1	0.586927425	5154	5225
474	GPC052110	13.80492639	38.64870391	Capsicum_annuum	1	Capsicum_annuum	1	0.598854224	0.026948727	0.014071782	0.082417171	0.093933142	0.101929718	0.080001272	0.001843964	0	ind:1743 gp:1	0.598854224	5154	5225
474	GPC062430	13.80492639	38.64870391	Capsicum_annuum	1	Capsicum_annuum	1	0.598854224	0.026948727	0.014071782	0.082417171	0.093933142	0.101929718	0.080001272	0.001843964	0	ind:1743 gp:1	0.598854224	5154	5225
475	GPC052270	79.5464215	36.79703998	Capsicum_annuum	1	Capsicum_annuum	1	0.583555111	0.027988018	0.014956309	0.085852514	0.092866134	0.10863194	0.084214805	0.001935169	0	ind:1746 gp:1	0.583555111	5154	5225
475	GPC121880	79.5464215	36.79703998	Capsicum_annuum	1	Capsicum_annuum	1	0.583555111	0.027988018	0.014956309	0.085852514	0.092866134	0.10863194	0.084214805	0.001935169	0	ind:1746 gp:1	0.583555111	5154	5225
476	GPC052640	75.92939425	-46.89934197	Capsicum_baccatum	2	Capsicum_baccatum	2	0.019767535	0.882520556	0.01786462	0.022520137	0.007764859	0.021834295	0.025256875	0.002471123	0	ind:1761 gp:2	0.882520556	302	304
476	GPC100810	75.92939425	-46.89934197	Capsicum_baccatum	2	Capsicum_baccatum	2	0.019767535	0.882520556	0.01786462	0.022520137	0.007764859	0.021834295	0.025256875	0.002471123	0	ind:1761 gp:2	0.882520556	302	304
476	GPC100840	75.92939425	-46.89934197	Capsicum_baccatum	2	Capsicum_baccatum	2	0.019767535	0.882520556	0.01786462	0.022520137	0.007764859	0.021834295	0.025256875	0.002471123	0	ind:1761 gp:2	0.882520556	302	304
477	GPC052780	6.911277082	-23.4477263	Capsicum_annuum	1	Capsicum_annuum	1	0.582302816	0.027750564	0.014890422	0.085693213	0.094366737	0.108802822	0.084233806	0.001959621	0	ind:1769 gp:1	0.582302816	5154	5225
477	GPC068400	6.911277082	-23.4477263	Capsicum_annuum	1	Capsicum_annuum	1	0.582302816	0.027750564	0.014890422	0.085693213	0.094366737	0.108802822	0.084233806	0.001959621	0	ind:1769 gp:1	0.582302816	5154	5225
478	GPC052920	1.315658682	-18.08842194	Capsicum_annuum	1	Capsicum_annuum	1	0.565876231	0.028273124	0.015654612	0.08909479	0.098107453	0.110938869	0.089989102	0.00206582	0	ind:1776 gp:1	0.565876231	5154	5225
478	GPC042150	1.315658682	-18.08842194	Capsicum_annuum	1	Capsicum_annuum	1	0.565876231	0.028273124	0.015654612	0.08909479	0.098107453	0.110938869	0.089989102	0.00206582	0	ind:1776 gp:1	0.565876231	5154	5225
479	GPC053140	-19.55458821	77.539955	Capsicum_chinense	4	Capsicum_chinense	4	0.076678668	0.023995643	0.030545887	0.547259883	0.032061934	0.154492836	0.132619272	0.002345877	0	ind:1788 gp:4	0.547259883	488	489
479	GPC103220	-19.55458821	77.539955	Capsicum_chinense	4	Capsicum_chinense	4	0.076678668	0.023995643	0.030545887	0.547259883	0.032061934	0.154492836	0.132619272	0.002345877	0	ind:1788 gp:4	0.547259883	488	489
480	GPC053420	-26.99414545	29.85904499	Capsicum_annuum	1	Capsicum_annuum	1	0.604459372	0.026371129	0.013816757	0.081495597	0.092676198	0.100598944	0.078770155	0.001811848	0	ind:1804 gp:1	0.604459372	5154	5225
480	GPC027090	-26.99414545	29.85904499	Capsicum_annuum	1	Capsicum_annuum	1	0.604459372	0.026371129	0.013816757	0.081495597	0.092676198	0.100598944	0.078770155	0.001811848	0	ind:1804 gp:1	0.604459372	5154	5225
481	GPC053440	33.88269467	16.44057892	Capsicum_annuum	1	Capsicum_annuum	1	0.590752492	0.027537034	0.014621905	0.083918319	0.093929824	0.10510928	0.082236274	0.001894873	0	ind:1806 gp:1	0.590752492	5154	5225
481	GPC089720	33.88269467	16.44057892	Capsicum_annuum	1	Capsicum_annuum	1	0.590752492	0.027537034	0.014621905	0.083918319	0.093929824	0.10510928	0.082236274	0.001894873	0	ind:1806 gp:1	0.590752492	5154	5225
481	GPC091480	33.88269467	16.44057892	Capsicum_annuum	1	Capsicum_annuum	1	0.590752492	0.027537034	0.014621905	0.083918319	0.093929824	0.10510928	0.082236274	0.001894873	0	ind:1806 gp:1	0.590752492	5154	5225
481	GPC093870	33.88269467	16.44057892	Capsicum_annuum	1	Capsicum_annuum	1	0.590752492	0.027537034	0.014621905	0.083918319	0.093929824	0.10510928	0.082236274	0.001894873	0	ind:1806 gp:1	0.590752492	5154	5225
481	GPC095060	33.88269467	16.44057892	Capsicum_annuum	1	Capsicum_annuum	1	0.590752492	0.027537034	0.014621905	0.083918319	0.093929824	0.10510928	0.082236274	0.001894873	0	ind:1806 gp:1	0.590752492	5154	5225
482	GPC053900	-14.4903625	32.21108471	Capsicum_annuum	1	Capsicum_annuum	1	0.602382537	0.02673776	0.013997477	0.081813889	0.092981222	0.101021254	0.079241423	0.001824438	0	ind:1816 gp:1	0.602382537	5154	5225
482	GPC080950	-14.4903625	32.21108471	Capsicum_annuum	1	Capsicum_annuum	1	0.602382537	0.02673776	0.013997477	0.081813889	0.092981222	0.101021254	0.079241423	0.001824438	0	ind:1816 gp:1	0.602382537	5154	5225
483	GPC054040	-34.41296915	15.64256554	Capsicum_annuum	1	Capsicum_annuum	1	0.594456643	0.027191268	0.014291511	0.083015452	0.095351445	0.103026755	0.080803511	0.001863413	0	ind:1820 gp:1	0.594456643	5154	5225
483	GPC068370	-34.41296915	15.64256554	Capsicum_annuum	1	Capsicum_annuum	1	0.594456643	0.027191268	0.014291511	0.083015452	0.095351445	0.103026755	0.080803511	0.001863413	0	ind:1820 gp:1	0.594456643	5154	5225
484	GPC054110	6.072070943	92.8168535	Capsicum_chinense	4	Capsicum_chinense	4	0.072534773	0.023013341	0.02997771	0.565128759	0.029635954	0.152563884	0.124960326	0.002185253	0	ind:1821 gp:4	0.565128759	488	489
484	GPC029710	6.072070943	92.8168535	Capsicum_chinense	4	Capsicum_chinense	4	0.072534773	0.023013341	0.02997771	0.565128759	0.029635954	0.152563884	0.124960326	0.002185253	0	ind:1821 gp:4	0.565128759	488	489
484	GPC049050	6.072070943	92.8168535	Capsicum_chinense	4	Capsicum_chinense	4	0.072534773	0.023013341	0.02997771	0.565128759	0.029635954	0.152563884	0.124960326	0.002185253	0	ind:1821 gp:4	0.565128759	488	489
484	GPC056570	6.072070943	92.8168535	Capsicum_chinense	4	Capsicum_chinense	4	0.072534773	0.023013341	0.02997771	0.565128759	0.029635954	0.152563884	0.124960326	0.002185253	0	ind:1821 gp:4	0.565128759	488	489
484	GPC057000	6.072070943	92.8168535	Capsicum_chinense	4	Capsicum_chinense	4	0.072534773	0.023013341	0.02997771	0.565128759	0.029635954	0.152563884	0.124960326	0.002185253	0	ind:1821 gp:4	0.565128759	488	489
484	GPC075750	6.072070943	92.8168535	Capsicum_chinense	4	Capsicum_chinense	4	0.072534773	0.023013341	0.02997771	0.565128759	0.029635954	0.152563884	0.124960326	0.002185253	0	ind:1821 gp:4	0.565128759	488	489
484	GPC082140	6.072070943	92.8168535	Capsicum_chinense	4	Capsicum_chinense	4	0.072534773	0.023013341	0.02997771	0.565128759	0.029635954	0.152563884	0.124960326	0.002185253	0	ind:1821 gp:4	0.565128759	488	489
484	GPC104050	6.072070943	92.8168535	Capsicum_chinense	4	Capsicum_chinense	4	0.072534773	0.023013341	0.02997771	0.565128759	0.029635954	0.152563884	0.124960326	0.002185253	0	ind:1821 gp:4	0.565128759	488	489
484	GPC118550	6.072070943	92.8168535	Capsicum_chinense	4	Capsicum_chinense	4	0.072534773	0.023013341	0.02997771	0.565128759	0.029635954	0.152563884	0.124960326	0.002185253	0	ind:1821 gp:4	0.565128759	488	489
485	GPC054150	-7.13919948	93.21326696	Capsicum_chinense	4	Capsicum_chinense	4	0.083207271	0.024600141	0.037727043	0.517272491	0.033742084	0.163261285	0.137757921	0.002431763	0	ind:1824 gp:4	0.517272491	488	489
485	GPC101880	-7.13919948	93.21326696	Capsicum_chinense	4	Capsicum_chinense	4	0.083207271	0.024600141	0.037727043	0.517272491	0.033742084	0.163261285	0.137757921	0.002431763	0	ind:1824 gp:4	0.517272491	488	489
486	GPC054260	-45.72741229	6.014395755	Capsicum_annuum	1	Capsicum_annuum	1	0.600749397	0.026627287	0.013970572	0.081708507	0.09462581	0.101079407	0.0794195	0.001819521	0	ind:1832 gp:1	0.600749397	5154	5225
486	GPC041200	-45.72741229	6.014395755	Capsicum_annuum	1	Capsicum_annuum	1	0.600749397	0.026627287	0.013970572	0.081708507	0.09462581	0.101079407	0.0794195	0.001819521	0	ind:1832 gp:1	0.600749397	5154	5225
486	GPC109090	-45.72741229	6.014395755	Capsicum_annuum	1	Capsicum_annuum	1	0.600749397	0.026627287	0.013970572	0.081708507	0.09462581	0.101079407	0.0794195	0.001819521	0	ind:1832 gp:1	0.600749397	5154	5225
487	GPC054330	78.94955505	-51.00029195	Capsicum_baccatum	2	Capsicum_baccatum	2	0.021181351	0.875021597	0.018758251	0.02381482	0.008338052	0.02311822	0.027144204	0.002623506	0	ind:1835 gp:2	0.875021597	302	304
487	GPC031630	78.94955505	-51.00029195	Capsicum_baccatum	2	Capsicum_baccatum	2	0.021181351	0.875021597	0.018758251	0.02381482	0.008338052	0.02311822	0.027144204	0.002623506	0	ind:1835 gp:2	0.875021597	302	304
487	GPC056790	78.94955505	-51.00029195	Capsicum_baccatum	2	Capsicum_baccatum	2	0.021181351	0.875021597	0.018758251	0.02381482	0.008338052	0.02311822	0.027144204	0.002623506	0	ind:1835 gp:2	0.875021597	302	304
487	GPC057070	78.94955505	-51.00029195	Capsicum_baccatum	2	Capsicum_baccatum	2	0.021181351	0.875021597	0.018758251	0.02381482	0.008338052	0.02311822	0.027144204	0.002623506	0	ind:1835 gp:2	0.875021597	302	304
487	GPC098390	78.94955505	-51.00029195	Capsicum_baccatum	2	Capsicum_baccatum	2	0.021181351	0.875021597	0.018758251	0.02381482	0.008338052	0.02311822	0.027144204	0.002623506	0	ind:1835 gp:2	0.875021597	302	304
488	GPC054590	5.8770512	101.2228074	Capsicum_chinense	4	Capsicum_chinense	4	0.071263524	0.022632792	0.030301577	0.572842124	0.028964078	0.149102552	0.122759393	0.002133961	0	ind:1842 gp:4	0.572842124	488	489
488	GPC101650	5.8770512	101.2228074	Capsicum_chinense	4	Capsicum_chinense	4	0.071263524	0.022632792	0.030301577	0.572842124	0.028964078	0.149102552	0.122759393	0.002133961	0	ind:1842 gp:4	0.572842124	488	489
489	GPC054620	2.03545899	98.06404452	Capsicum_chinense	4	Capsicum_chinense	4	0.071301006	0.022832093	0.029790727	0.568980843	0.029317234	0.151104537	0.124537942	0.002135619	0	ind:1843 gp:4	0.568980843	488	489
489	GPC056900	2.03545899	98.06404452	Capsicum_chinense	4	Capsicum_chinense	4	0.071301006	0.022832093	0.029790727	0.568980843	0.029317234	0.151104537	0.124537942	0.002135619	0	ind:1843 gp:4	0.568980843	488	489
490	GPC054810	-36.38361855	94.68323199	Capsicum_chinense	4	Capsicum_chinense	4	0.074648088	0.024622788	0.030829883	0.553657086	0.032026644	0.148877744	0.133052945	0.002284823	0	ind:1852 gp:4	0.553657086	488	489
490	GPC055490	-36.38361855	94.68323199	Capsicum_chinense	4	Capsicum_chinense	4	0.074648088	0.024622788	0.030829883	0.553657086	0.032026644	0.148877744	0.133052945	0.002284823	0	ind:1852 gp:4	0.553657086	488	489
491	GPC054880	-26.87263291	-1.867736266	Capsicum_annuum	1	Capsicum_annuum	1	0.601630166	0.026534727	0.013959654	0.082034078	0.093644696	0.101359305	0.079021952	0.001815422	0	ind:1855 gp:1	0.601630166	5154	5225
491	GPC022770	-26.87263291	-1.867736266	Capsicum_annuum	1	Capsicum_annuum	1	0.601630166	0.026534727	0.013959654	0.082034078	0.093644696	0.101359305	0.079021952	0.001815422	0	ind:1855 gp:1	0.601630166	5154	5225
491	GPC055820	-26.87263291	-1.867736266	Capsicum_annuum	1	Capsicum_annuum	1	0.601630166	0.026534727	0.013959654	0.082034078	0.093644696	0.101359305	0.079021952	0.001815422	0	ind:1855 gp:1	0.601630166	5154	5225
491	GPC120100	-26.87263291	-1.867736266	Capsicum_annuum	1	Capsicum_annuum	1	0.601630166	0.026534727	0.013959654	0.082034078	0.093644696	0.101359305	0.079021952	0.001815422	0	ind:1855 gp:1	0.601630166	5154	5225
492	GPC054990	75.02356533	-56.38974984	Capsicum_baccatum	2	Capsicum_baccatum	2	0.020611075	0.877719117	0.018495252	0.02259498	0.008112409	0.023453462	0.026491862	0.002521844	0	ind:1862 gp:2	0.877719117	302	304
492	GPC050210	75.02356533	-56.38974984	Capsicum_baccatum	2	Capsicum_baccatum	2	0.020611075	0.877719117	0.018495252	0.02259498	0.008112409	0.023453462	0.026491862	0.002521844	0	ind:1862 gp:2	0.877719117	302	304
492	GPC059060	75.02356533	-56.38974984	Capsicum_baccatum	2	Capsicum_baccatum	2	0.020611075	0.877719117	0.018495252	0.02259498	0.008112409	0.023453462	0.026491862	0.002521844	0	ind:1862 gp:2	0.877719117	302	304
492	GPC068720	75.02356533	-56.38974984	Capsicum_baccatum	2	Capsicum_baccatum	2	0.020611075	0.877719117	0.018495252	0.02259498	0.008112409	0.023453462	0.026491862	0.002521844	0	ind:1862 gp:2	0.877719117	302	304
492	GPC118780	75.02356533	-56.38974984	Capsicum_baccatum	2	Capsicum_baccatum	2	0.020611075	0.877719117	0.018495252	0.02259498	0.008112409	0.023453462	0.026491862	0.002521844	0	ind:1862 gp:2	0.877719117	302	304
493	GPC055060	13.44415826	-80.53690561	Capsicum_annuum	1	Capsicum_annuum	1	0.578274594	0.028048163	0.015170778	0.086266167	0.094105789	0.110058559	0.086102458	0.001973492	0	ind:1865 gp:1	0.578274594	5154	5225
493	GPC029910	13.44415826	-80.53690561	Capsicum_annuum	1	Capsicum_annuum	1	0.578274594	0.028048163	0.015170778	0.086266167	0.094105789	0.110058559	0.086102458	0.001973492	0	ind:1865 gp:1	0.578274594	5154	5225
494	GPC055390	-7.916421207	104.9046677	Capsicum_chinense	4	Capsicum_chinense	4	0.071851887	0.022797546	0.030856384	0.569452207	0.029863297	0.149648748	0.123358732	0.002171199	0	ind:1882 gp:4	0.569452207	488	489
494	GPC104140	-7.916421207	104.9046677	Capsicum_chinense	4	Capsicum_chinense	4	0.071851887	0.022797546	0.030856384	0.569452207	0.029863297	0.149648748	0.123358732	0.002171199	0	ind:1882 gp:4	0.569452207	488	489
495	GPC055800	-61.73134205	-29.02831888	Capsicum_annuum	1	Capsicum_annuum	1	0.599032889	0.026883073	0.014210745	0.082340046	0.093558887	0.102045321	0.080103149	0.001825889	0	ind:1905 gp:1	0.599032889	5154	5225
495	GPC023000	-61.73134205	-29.02831888	Capsicum_annuum	1	Capsicum_annuum	1	0.599032889	0.026883073	0.014210745	0.082340046	0.093558887	0.102045321	0.080103149	0.001825889	0	ind:1905 gp:1	0.599032889	5154	5225
495	GPC074360	-61.73134205	-29.02831888	Capsicum_annuum	1	Capsicum_annuum	1	0.599032889	0.026883073	0.014210745	0.082340046	0.093558887	0.102045321	0.080103149	0.001825889	0	ind:1905 gp:1	0.599032889	5154	5225
495	GPC100920	-61.73134205	-29.02831888	Capsicum_annuum	1	Capsicum_annuum	1	0.599032889	0.026883073	0.014210745	0.082340046	0.093558887	0.102045321	0.080103149	0.001825889	0	ind:1905 gp:1	0.599032889	5154	5225
496	GPC055810	70.55441208	-61.93798374	Capsicum_baccatum	2	Capsicum_baccatum	2	0.0221877	0.870889768	0.019381368	0.02393209	0.008616685	0.024376277	0.02798073	0.002635382	0	ind:1906 gp:2	0.870889768	302	304
496	GPC031810	70.55441208	-61.93798374	Capsicum_baccatum	2	Capsicum_baccatum	2	0.0221877	0.870889768	0.019381368	0.02393209	0.008616685	0.024376277	0.02798073	0.002635382	0	ind:1906 gp:2	0.870889768	302	304
497	GPC056000	6.86665598	93.97232897	Capsicum_chinense	4	Capsicum_chinense	4	0.071269714	0.022737972	0.029936314	0.569841862	0.029205276	0.151443801	0.123389335	0.002175726	0	ind:1916 gp:4	0.569841862	488	489
497	GPC056910	6.86665598	93.97232897	Capsicum_chinense	4	Capsicum_chinense	4	0.071269714	0.022737972	0.029936314	0.569841862	0.029205276	0.151443801	0.123389335	0.002175726	0	ind:1916 gp:4	0.569841862	488	489
498	GPC056240	79.54701746	36.79074899	Capsicum_annuum	1	Capsicum_annuum	1	0.584116533	0.02798253	0.014957848	0.085778751	0.092763048	0.108401802	0.084069832	0.001929655	0	ind:1930 gp:1	0.584116533	5154	5225
498	GPC071520	79.54701746	36.79074899	Capsicum_annuum	1	Capsicum_annuum	1	0.584116533	0.02798253	0.014957848	0.085778751	0.092763048	0.108401802	0.084069832	0.001929655	0	ind:1930 gp:1	0.584116533	5154	5225
499	GPC056460	-39.53292706	-89.17624553	Capsicum_frutescens	6	Capsicum_frutescens	6	0.079868096	0.019849372	0.021045942	0.14533418	0.079742328	0.536364125	0.115670091	0.002125866	0	ind:1942 gp:6	0.536364125	435	546
499	GPC068800	-39.53292706	-89.17624553	Capsicum_frutescens	6	Capsicum_frutescens	6	0.079868096	0.019849372	0.021045942	0.14533418	0.079742328	0.536364125	0.115670091	0.002125866	0	ind:1942 gp:6	0.536364125	435	546
499	GPC074290	-39.53292706	-89.17624553	Capsicum_frutescens	6	Capsicum_frutescens	6	0.079868096	0.019849372	0.021045942	0.14533418	0.079742328	0.536364125	0.115670091	0.002125866	0	ind:1942 gp:6	0.536364125	435	546
499	GPC116710	-39.53292706	-89.17624553	Capsicum_frutescens	6	Capsicum_frutescens	6	0.079868096	0.019849372	0.021045942	0.14533418	0.079742328	0.536364125	0.115670091	0.002125866	0	ind:1942 gp:6	0.536364125	435	546
499	GPC118640	-39.53292706	-89.17624553	Capsicum_frutescens	6	Capsicum_frutescens	6	0.079868096	0.019849372	0.021045942	0.14533418	0.079742328	0.536364125	0.115670091	0.002125866	0	ind:1942 gp:6	0.536364125	435	546
499	GPC120610	-39.53292706	-89.17624553	Capsicum_frutescens	6	Capsicum_frutescens	6	0.079868096	0.019849372	0.021045942	0.14533418	0.079742328	0.536364125	0.115670091	0.002125866	0	ind:1942 gp:6	0.536364125	435	546
500	GPC056480	55.5080307	22.58455604	Capsicum_annuum	1	Capsicum_annuum	1	0.589604992	0.027296333	0.014595336	0.084563989	0.094107155	0.104835209	0.083065686	0.0019313	0	ind:1944 gp:1	0.589604992	5154	5225
500	GPC025280	55.5080307	22.58455604	Capsicum_annuum	1	Capsicum_annuum	1	0.589604992	0.027296333	0.014595336	0.084563989	0.094107155	0.104835209	0.083065686	0.0019313	0	ind:1944 gp:1	0.589604992	5154	5225
500	GPC059460	55.5080307	22.58455604	Capsicum_annuum	1	Capsicum_annuum	1	0.589604992	0.027296333	0.014595336	0.084563989	0.094107155	0.104835209	0.083065686	0.0019313	0	ind:1944 gp:1	0.589604992	5154	5225
501	GPC056760	-46.98414809	4.433589714	Capsicum_annuum	1	Capsicum_annuum	1	0.602170368	0.026710185	0.014052359	0.081677828	0.093120019	0.101179225	0.079283844	0.001806172	0	ind:1960 gp:1	0.602170368	5154	5225
501	GPC059200	-46.98414809	4.433589714	Capsicum_annuum	1	Capsicum_annuum	1	0.602170368	0.026710185	0.014052359	0.081677828	0.093120019	0.101179225	0.079283844	0.001806172	0	ind:1960 gp:1	0.602170368	5154	5225
502	GPC056890	-12.66576843	108.2635453	Capsicum_chinense	4	Capsicum_chinense	4	0.072874609	0.022963666	0.030379949	0.561812385	0.030267784	0.15002343	0.129512849	0.002165328	0	ind:1969 gp:4	0.561812385	488	489
502	GPC104180	-12.66576843	108.2635453	Capsicum_chinense	4	Capsicum_chinense	4	0.072874609	0.022963666	0.030379949	0.561812385	0.030267784	0.15002343	0.129512849	0.002165328	0	ind:1969 gp:4	0.561812385	488	489
503	GPC057210	-43.2855452	35.19460798	Capsicum_annuum	1	Capsicum_annuum	1	0.603058558	0.0266388	0.013870788	0.081611747	0.093036643	0.100975037	0.079002363	0.001806064	0	ind:1989 gp:1	0.603058558	5154	5225
503	GPC029400	-43.2855452	35.19460798	Capsicum_annuum	1	Capsicum_annuum	1	0.603058558	0.0266388	0.013870788	0.081611747	0.093036643	0.100975037	0.079002363	0.001806064	0	ind:1989 gp:1	0.603058558	5154	5225
503	GPC060600	-43.2855452	35.19460798	Capsicum_annuum	1	Capsicum_annuum	1	0.603058558	0.0266388	0.013870788	0.081611747	0.093036643	0.100975037	0.079002363	0.001806064	0	ind:1989 gp:1	0.603058558	5154	5225
503	GPC119510	-43.2855452	35.19460798	Capsicum_annuum	1	Capsicum_annuum	1	0.603058558	0.0266388	0.013870788	0.081611747	0.093036643	0.100975037	0.079002363	0.001806064	0	ind:1989 gp:1	0.603058558	5154	5225
503	GPC122630	-43.2855452	35.19460798	Capsicum_annuum	1	Capsicum_annuum	1	0.603058558	0.0266388	0.013870788	0.081611747	0.093036643	0.100975037	0.079002363	0.001806064	0	ind:1989 gp:1	0.603058558	5154	5225
504	GPC057520	-30.38107196	13.89044514	Capsicum_annuum	1	Capsicum_annuum	1	0.59627553	0.026972757	0.014114672	0.082581754	0.095162337	0.102955552	0.080094112	0.001843286	0	ind:2005 gp:1	0.59627553	5154	5225
504	GPC075840	-30.38107196	13.89044514	Capsicum_annuum	1	Capsicum_annuum	1	0.59627553	0.026972757	0.014114672	0.082581754	0.095162337	0.102955552	0.080094112	0.001843286	0	ind:2005 gp:1	0.59627553	5154	5225
505	GPC057550	0.568620105	39.14783999	Capsicum_annuum	1	Capsicum_annuum	1	0.603806742	0.026484476	0.013904494	0.081354897	0.093395309	0.100366851	0.078878799	0.001808431	0	ind:2008 gp:1	0.603806742	5154	5225
505	GPC100930	0.568620105	39.14783999	Capsicum_annuum	1	Capsicum_annuum	1	0.603806742	0.026484476	0.013904494	0.081354897	0.093395309	0.100366851	0.078878799	0.001808431	0	ind:2008 gp:1	0.603806742	5154	5225
506	GPC057710	0.874785612	-14.39262199	Capsicum_annuum	1	Capsicum_annuum	1	0.579022592	0.027342274	0.014591861	0.085130709	0.100909081	0.107453104	0.08364426	0.00190612	0	ind:2017 gp:1	0.579022592	5154	5225
506	GPC084840	0.874785612	-14.39262199	Capsicum_annuum	1	Capsicum_annuum	1	0.579022592	0.027342274	0.014591861	0.085130709	0.100909081	0.107453104	0.08364426	0.00190612	0	ind:2017 gp:1	0.579022592	5154	5225
506	GPC106550	0.874785612	-14.39262199	Capsicum_annuum	1	Capsicum_annuum	1	0.579022592	0.027342274	0.014591861	0.085130709	0.100909081	0.107453104	0.08364426	0.00190612	0	ind:2017 gp:1	0.579022592	5154	5225
507	GPC057770	-7.741673277	-25.1344198	Capsicum_annuum	1	Capsicum_annuum	1	0.579862396	0.028037221	0.015010509	0.086680262	0.092892257	0.110227204	0.085320616	0.001969535	0	ind:2019 gp:1	0.579862396	5154	5225
507	GPC025610	-7.741673277	-25.1344198	Capsicum_annuum	1	Capsicum_annuum	1	0.579862396	0.028037221	0.015010509	0.086680262	0.092892257	0.110227204	0.085320616	0.001969535	0	ind:2019 gp:1	0.579862396	5154	5225
508	GPC058250	25.43699953	-101.0304172	Undetermined	1	Capsicum_annuum	1	0.26361157	0.045914596	0.035252117	0.164604729	0.063282777	0.196637143	0.225999262	0.004697807	0	ind:2060 gp:1	0.26361157	5154	55
508	GPC025500	25.43699953	-101.0304172	Undetermined	1	Capsicum_annuum	1	0.26361157	0.045914596	0.035252117	0.164604729	0.063282777	0.196637143	0.225999262	0.004697807	0	ind:2060 gp:1	0.26361157	5154	55
509	GPC058310	-43.60728823	-81.79646701	Capsicum_frutescens	6	Capsicum_frutescens	6	0.079281609	0.020431748	0.021803478	0.151689606	0.078075911	0.525342671	0.121195589	0.002179387	0	ind:2066 gp:6	0.525342671	435	546
509	GPC074330	-43.60728823	-81.79646701	Capsicum_frutescens	6	Capsicum_frutescens	6	0.079281609	0.020431748	0.021803478	0.151689606	0.078075911	0.525342671	0.121195589	0.002179387	0	ind:2066 gp:6	0.525342671	435	546
510	GPC058360	51.78275089	-91.64681901	Capsicum_pubescens	8	Capsicum_pubescens	8	0.002674304	0.00267659	0.001875691	0.002484802	0.023278796	0.002488282	0.003569292	0.960952242	0	ind:2069 gp:8	0.960952242	22	22
510	GPC026600	51.78275089	-91.64681901	Capsicum_pubescens	8	Capsicum_pubescens	8	0.002674304	0.00267659	0.001875691	0.002484802	0.023278796	0.002488282	0.003569292	0.960952242	0	ind:2069 gp:8	0.960952242	22	22
510	GPC026610	51.78275089	-91.64681901	Capsicum_pubescens	8	Capsicum_pubescens	8	0.002674304	0.00267659	0.001875691	0.002484802	0.023278796	0.002488282	0.003569292	0.960952242	0	ind:2069 gp:8	0.960952242	22	22
511	GPC058380	-29.43382445	-81.81016862	Capsicum_frutescens	6	Capsicum_frutescens	6	0.081389923	0.020281257	0.021267804	0.146667524	0.084130842	0.525612396	0.1184321	0.002218155	0	ind:2071 gp:6	0.525612396	435	546
511	GPC058980	-29.43382445	-81.81016862	Capsicum_frutescens	6	Capsicum_frutescens	6	0.081389923	0.020281257	0.021267804	0.146667524	0.084130842	0.525612396	0.1184321	0.002218155	0	ind:2071 gp:6	0.525612396	435	546
511	GPC081020	-29.43382445	-81.81016862	Capsicum_frutescens	6	Capsicum_frutescens	6	0.081389923	0.020281257	0.021267804	0.146667524	0.084130842	0.525612396	0.1184321	0.002218155	0	ind:2071 gp:6	0.525612396	435	546
512	GPC058530	-33.44081311	27.91358211	Capsicum_annuum	1	Capsicum_annuum	1	0.605218945	0.026426821	0.013762436	0.081325359	0.092494033	0.100624877	0.078339671	0.001807857	0	ind:2083 gp:1	0.605218945	5154	5225
512	GPC093960	-33.44081311	27.91358211	Capsicum_annuum	1	Capsicum_annuum	1	0.605218945	0.026426821	0.013762436	0.081325359	0.092494033	0.100624877	0.078339671	0.001807857	0	ind:2083 gp:1	0.605218945	5154	5225
513	GPC058740	-37.07292175	94.76742591	Capsicum_chinense	4	Capsicum_annuum	1	0.074329494	0.024662255	0.030333086	0.556915665	0.031239142	0.149362305	0.130928404	0.002229649	0	ind:2097 gp:1	0.556915665	5154	489
513	GPC060790	-37.07292175	94.76742591	Capsicum_chinense	4	Capsicum_annuum	1	0.074329494	0.024662255	0.030333086	0.556915665	0.031239142	0.149362305	0.130928404	0.002229649	0	ind:2097 gp:1	0.556915665	5154	489
514	GPC058830	13.71740291	-20.14166753	Capsicum_annuum	1	Capsicum_annuum	1	0.588285007	0.027569033	0.014737172	0.084745121	0.092887262	0.10656502	0.083295089	0.001916296	0	ind:2103 gp:1	0.588285007	5154	5225
514	GPC072000	13.71740291	-20.14166753	Capsicum_annuum	1	Capsicum_annuum	1	0.588285007	0.027569033	0.014737172	0.084745121	0.092887262	0.10656502	0.083295089	0.001916296	0	ind:2103 gp:1	0.588285007	5154	5225
515	GPC058850	-36.82633465	27.72200361	Capsicum_annuum	1	Capsicum_annuum	1	0.605804007	0.026446585	0.013727065	0.081046182	0.092770891	0.100444193	0.077959914	0.001801163	0	ind:2104 gp:1	0.605804007	5154	5225
515	GPC027510	-36.82633465	27.72200361	Capsicum_annuum	1	Capsicum_annuum	1	0.605804007	0.026446585	0.013727065	0.081046182	0.092770891	0.100444193	0.077959914	0.001801163	0	ind:2104 gp:1	0.605804007	5154	5225
516	GPC059560	0.242544351	98.28146994	Capsicum_chinense	4	Capsicum_chinense	4	0.074120587	0.023329705	0.030164484	0.560012923	0.030303309	0.152612321	0.127257193	0.002199478	0	ind:2152 gp:4	0.560012923	488	489
516	GPC032620	0.242544351	98.28146994	Capsicum_chinense	4	Capsicum_chinense	4	0.074120587	0.023329705	0.030164484	0.560012923	0.030303309	0.152612321	0.127257193	0.002199478	0	ind:2152 gp:4	0.560012923	488	489
517	GPC059650	-39.15272631	28.05093265	Capsicum_annuum	1	Capsicum_annuum	1	0.603781492	0.026685464	0.01387273	0.081515734	0.092891091	0.100929638	0.078520207	0.001803644	0	ind:2161 gp:1	0.603781492	5154	5225
517	GPC026180	-39.15272631	28.05093265	Capsicum_annuum	1	Capsicum_annuum	1	0.603781492	0.026685464	0.01387273	0.081515734	0.092891091	0.100929638	0.078520207	0.001803644	0	ind:2161 gp:1	0.603781492	5154	5225
517	GPC060530	-39.15272631	28.05093265	Capsicum_annuum	1	Capsicum_annuum	1	0.603781492	0.026685464	0.01387273	0.081515734	0.092891091	0.100929638	0.078520207	0.001803644	0	ind:2161 gp:1	0.603781492	5154	5225
517	GPC081530	-39.15272631	28.05093265	Capsicum_annuum	1	Capsicum_annuum	1	0.603781492	0.026685464	0.01387273	0.081515734	0.092891091	0.100929638	0.078520207	0.001803644	0	ind:2161 gp:1	0.603781492	5154	5225
517	GPC096720	-39.15272631	28.05093265	Capsicum_annuum	1	Capsicum_annuum	1	0.603781492	0.026685464	0.01387273	0.081515734	0.092891091	0.100929638	0.078520207	0.001803644	0	ind:2161 gp:1	0.603781492	5154	5225
517	GPC112230	-39.15272631	28.05093265	Capsicum_annuum	1	Capsicum_annuum	1	0.603781492	0.026685464	0.01387273	0.081515734	0.092891091	0.100929638	0.078520207	0.001803644	0	ind:2161 gp:1	0.603781492	5154	5225
518	GPC060130	31.0678142	65.31616022	Capsicum_annuum	1	Capsicum_annuum	1	0.596749746	0.026782903	0.014153486	0.083102372	0.093551252	0.102381575	0.081442857	0.001835809	0	ind:2194 gp:1	0.596749746	5154	5225
518	GPC060890	31.0678142	65.31616022	Capsicum_annuum	1	Capsicum_annuum	1	0.596749746	0.026782903	0.014153486	0.083102372	0.093551252	0.102381575	0.081442857	0.001835809	0	ind:2194 gp:1	0.596749746	5154	5225
519	GPC060230	-8.356121552	20.82265145	Capsicum_annuum	1	Capsicum_annuum	1	0.600982038	0.026618914	0.013848771	0.081568713	0.095315234	0.100902324	0.078934253	0.001829753	0	ind:2204 gp:1	0.600982038	5154	5225
519	GPC136120	-8.356121552	20.82265145	Capsicum_annuum	1	Capsicum_annuum	1	0.600982038	0.026618914	0.013848771	0.081568713	0.095315234	0.100902324	0.078934253	0.001829753	0	ind:2204 gp:1	0.600982038	5154	5225
520	GPC060310	-35.62053352	27.30897415	Capsicum_annuum	1	Capsicum_annuum	1	0.600565634	0.026817276	0.014221608	0.082566992	0.0914127	0.102289395	0.08025885	0.001867545	0	ind:2210 gp:1	0.600565634	5154	5225
520	GPC032640	-35.62053352	27.30897415	Capsicum_annuum	1	Capsicum_annuum	1	0.600565634	0.026817276	0.014221608	0.082566992	0.0914127	0.102289395	0.08025885	0.001867545	0	ind:2210 gp:1	0.600565634	5154	5225
520	GPC127790	-35.62053352	27.30897415	Capsicum_annuum	1	Capsicum_annuum	1	0.600565634	0.026817276	0.014221608	0.082566992	0.0914127	0.102289395	0.08025885	0.001867545	0	ind:2210 gp:1	0.600565634	5154	5225
521	GPC060330	-34.67788222	6.889317788	Capsicum_annuum	1	Capsicum_annuum	1	0.587131048	0.027575521	0.015072843	0.086177883	0.092587144	0.104432108	0.085095734	0.001927719	0	ind:2212 gp:1	0.587131048	5154	5225
521	GPC022750	-34.67788222	6.889317788	Capsicum_annuum	1	Capsicum_annuum	1	0.587131048	0.027575521	0.015072843	0.086177883	0.092587144	0.104432108	0.085095734	0.001927719	0	ind:2212 gp:1	0.587131048	5154	5225
521	GPC094000	-34.67788222	6.889317788	Capsicum_annuum	1	Capsicum_annuum	1	0.587131048	0.027575521	0.015072843	0.086177883	0.092587144	0.104432108	0.085095734	0.001927719	0	ind:2212 gp:1	0.587131048	5154	5225
521	GPC094010	-34.67788222	6.889317788	Capsicum_annuum	1	Capsicum_annuum	1	0.587131048	0.027575521	0.015072843	0.086177883	0.092587144	0.104432108	0.085095734	0.001927719	0	ind:2212 gp:1	0.587131048	5154	5225
522	GPC060550	-39.14098507	28.94881829	Capsicum_annuum	1	Capsicum_annuum	1	0.605516884	0.02646279	0.013729397	0.080944286	0.093264504	0.100391453	0.077904727	0.00178596	0	ind:2228 gp:1	0.605516884	5154	5225
522	GPC027780	-39.14098507	28.94881829	Capsicum_annuum	1	Capsicum_annuum	1	0.605516884	0.02646279	0.013729397	0.080944286	0.093264504	0.100391453	0.077904727	0.00178596	0	ind:2228 gp:1	0.605516884	5154	5225
523	GPC060870	-39.3893128	29.72297846	Capsicum_annuum	1	Capsicum_annuum	1	0.604365392	0.026546324	0.013838024	0.081310981	0.093250583	0.100642524	0.078238833	0.00180734	0	ind:2249 gp:1	0.604365392	5154	5225
523	GPC028100	-39.3893128	29.72297846	Capsicum_annuum	1	Capsicum_annuum	1	0.604365392	0.026546324	0.013838024	0.081310981	0.093250583	0.100642524	0.078238833	0.00180734	0	ind:2249 gp:1	0.604365392	5154	5225
523	GPC111350	-39.3893128	29.72297846	Capsicum_annuum	1	Capsicum_annuum	1	0.604365392	0.026546324	0.013838024	0.081310981	0.093250583	0.100642524	0.078238833	0.00180734	0	ind:2249 gp:1	0.604365392	5154	5225
523	GPC119310	-39.3893128	29.72297846	Capsicum_annuum	1	Capsicum_annuum	1	0.604365392	0.026546324	0.013838024	0.081310981	0.093250583	0.100642524	0.078238833	0.00180734	0	ind:2249 gp:1	0.604365392	5154	5225
523	GPC122860	-39.3893128	29.72297846	Capsicum_annuum	1	Capsicum_annuum	1	0.604365392	0.026546324	0.013838024	0.081310981	0.093250583	0.100642524	0.078238833	0.00180734	0	ind:2249 gp:1	0.604365392	5154	5225
524	GPC061070	-57.59593803	7.876623678	Capsicum_annuum	1	Capsicum_annuum	1	0.601416555	0.026694847	0.014025345	0.082019835	0.093862544	0.100952649	0.079196413	0.001831811	0	ind:2261 gp:1	0.601416555	5154	5225
524	GPC108610	-57.59593803	7.876623678	Capsicum_annuum	1	Capsicum_annuum	1	0.601416555	0.026694847	0.014025345	0.082019835	0.093862544	0.100952649	0.079196413	0.001831811	0	ind:2261 gp:1	0.601416555	5154	5225
525	GPC061080	-43.40607523	-15.99590852	Capsicum_annuum	1	Capsicum_annuum	1	0.601095985	0.026745429	0.013867318	0.081825785	0.094526411	0.101103222	0.079017971	0.001817879	0	ind:2262 gp:1	0.601095985	5154	5225
525	GPC108680	-43.40607523	-15.99590852	Capsicum_annuum	1	Capsicum_annuum	1	0.601095985	0.026745429	0.013867318	0.081825785	0.094526411	0.101103222	0.079017971	0.001817879	0	ind:2262 gp:1	0.601095985	5154	5225
526	GPC061130	-49.60736007	-0.798290547	Capsicum_annuum	1	Capsicum_annuum	1	0.59966263	0.026514785	0.013880694	0.0815395	0.09661514	0.100639154	0.079325145	0.001822951	0	ind:2265 gp:1	0.59966263	5154	5225
526	GPC041540	-49.60736007	-0.798290547	Capsicum_annuum	1	Capsicum_annuum	1	0.59966263	0.026514785	0.013880694	0.0815395	0.09661514	0.100639154	0.079325145	0.001822951	0	ind:2265 gp:1	0.59966263	5154	5225
526	GPC041770	-49.60736007	-0.798290547	Capsicum_annuum	1	Capsicum_annuum	1	0.59966263	0.026514785	0.013880694	0.0815395	0.09661514	0.100639154	0.079325145	0.001822951	0	ind:2265 gp:1	0.59966263	5154	5225
526	GPC047330	-49.60736007	-0.798290547	Capsicum_annuum	1	Capsicum_annuum	1	0.59966263	0.026514785	0.013880694	0.0815395	0.09661514	0.100639154	0.079325145	0.001822951	0	ind:2265 gp:1	0.59966263	5154	5225
526	GPC047340	-49.60736007	-0.798290547	Capsicum_annuum	1	Capsicum_annuum	1	0.59966263	0.026514785	0.013880694	0.0815395	0.09661514	0.100639154	0.079325145	0.001822951	0	ind:2265 gp:1	0.59966263	5154	5225
526	GPC109710	-49.60736007	-0.798290547	Capsicum_annuum	1	Capsicum_annuum	1	0.59966263	0.026514785	0.013880694	0.0815395	0.09661514	0.100639154	0.079325145	0.001822951	0	ind:2265 gp:1	0.59966263	5154	5225
528	GPC039980	-60.3324355	1.18340165	Capsicum_annuum	1	Capsicum_annuum	1	0.602477097	0.026440859	0.013765573	0.081584201	0.093963288	0.100781383	0.079188852	0.001798748	0	ind:1252 gp:1	0.602477097	5154	5225
528	GPC109780	-60.3324355	1.18340165	Capsicum_annuum	1	Capsicum_annuum	1	0.602477097	0.026440859	0.013765573	0.081584201	0.093963288	0.100781383	0.079188852	0.001798748	0	ind:1252 gp:1	0.602477097	5154	5225
530	GPC037820	-49.50065335	9.500617926	Capsicum_annuum	1	Capsicum_annuum	1	0.606717543	0.026431135	0.013728936	0.080579036	0.09403988	0.099344261	0.077369552	0.001789657	0	ind:1208 gp:1	0.606717543	5154	5225
530	GPC041210	-49.50065335	9.500617926	Capsicum_annuum	1	Capsicum_annuum	1	0.606717543	0.026431135	0.013728936	0.080579036	0.09403988	0.099344261	0.077369552	0.001789657	0	ind:1208 gp:1	0.606717543	5154	5225
530	GPC041230	-49.50065335	9.500617926	Capsicum_annuum	1	Capsicum_annuum	1	0.606717543	0.026431135	0.013728936	0.080579036	0.09403988	0.099344261	0.077369552	0.001789657	0	ind:1208 gp:1	0.606717543	5154	5225
530	GPC041240	-49.50065335	9.500617926	Capsicum_annuum	1	Capsicum_annuum	1	0.606717543	0.026431135	0.013728936	0.080579036	0.09403988	0.099344261	0.077369552	0.001789657	0	ind:1208 gp:1	0.606717543	5154	5225
530	GPC041410	-49.50065335	9.500617926	Capsicum_annuum	1	Capsicum_annuum	1	0.606717543	0.026431135	0.013728936	0.080579036	0.09403988	0.099344261	0.077369552	0.001789657	0	ind:1208 gp:1	0.606717543	5154	5225
530	GPC041790	-49.50065335	9.500617926	Capsicum_annuum	1	Capsicum_annuum	1	0.606717543	0.026431135	0.013728936	0.080579036	0.09403988	0.099344261	0.077369552	0.001789657	0	ind:1208 gp:1	0.606717543	5154	5225
530	GPC041940	-49.50065335	9.500617926	Capsicum_annuum	1	Capsicum_annuum	1	0.606717543	0.026431135	0.013728936	0.080579036	0.09403988	0.099344261	0.077369552	0.001789657	0	ind:1208 gp:1	0.606717543	5154	5225
530	GPC048050	-49.50065335	9.500617926	Capsicum_annuum	1	Capsicum_annuum	1	0.606717543	0.026431135	0.013728936	0.080579036	0.09403988	0.099344261	0.077369552	0.001789657	0	ind:1208 gp:1	0.606717543	5154	5225
532	GPC048950	-54.84857153	-88.85722283	Capsicum_frutescens	6	Capsicum_frutescens	6	0.085243415	0.022503829	0.023601549	0.16018386	0.079994763	0.496215301	0.129875448	0.002381833	0	ind:1621 gp:6	0.496215301	435	546
532	GPC106150	-54.84857153	-88.85722283	Capsicum_frutescens	6	Capsicum_frutescens	6	0.085243415	0.022503829	0.023601549	0.16018386	0.079994763	0.496215301	0.129875448	0.002381833	0	ind:1621 gp:6	0.496215301	435	546
533	GPC048960	-1.30401701	106.9982737	Capsicum_chinense	4	Capsicum_chinense	4	0.074046459	0.023146777	0.031624277	0.559589689	0.029965846	0.152162048	0.127293401	0.002171502	0	ind:1622 gp:4	0.559589689	488	489
533	GPC103520	-1.30401701	106.9982737	Capsicum_chinense	4	Capsicum_chinense	4	0.074046459	0.023146777	0.031624277	0.559589689	0.029965846	0.152162048	0.127293401	0.002171502	0	ind:1622 gp:4	0.559589689	488	489
534	GPC048670	71.70296808	-62.68698393	Capsicum_baccatum	2	Capsicum_annuum	1	0.020406347	0.87814584	0.018147808	0.02294601	0.0081613	0.023195773	0.02646289	0.002534033	0	ind:1611 gp:1	0.87814584	5154	304
534	GPC048690	71.70296808	-62.68698393	Capsicum_baccatum	2	Capsicum_annuum	1	0.020406347	0.87814584	0.018147808	0.02294601	0.0081613	0.023195773	0.02646289	0.002534033	0	ind:1611 gp:1	0.87814584	5154	304
534	GPC049090	71.70296808	-62.68698393	Capsicum_baccatum	2	Capsicum_annuum	1	0.020406347	0.87814584	0.018147808	0.02294601	0.0081613	0.023195773	0.02646289	0.002534033	0	ind:1611 gp:1	0.87814584	5154	304
535	GPC040550	-69.12394238	-13.82052121	Capsicum_annuum	1	Capsicum_annuum	1	0.59629819	0.026842411	0.014274487	0.082668907	0.094569932	0.102759938	0.080738478	0.001847657	0	ind:1266 gp:1	0.59629819	5154	5225
535	GPC110050	-69.12394238	-13.82052121	Capsicum_annuum	1	Capsicum_annuum	1	0.59629819	0.026842411	0.014274487	0.082668907	0.094569932	0.102759938	0.080738478	0.001847657	0	ind:1266 gp:1	0.59629819	5154	5225
536	GPC040570	-60.50201027	-27.69466978	Capsicum_annuum	1	Capsicum_annuum	1	0.601116516	0.026696675	0.014070399	0.081941455	0.093941618	0.101161984	0.079248565	0.001822788	0	ind:1268 gp:1	0.601116516	5154	5225
536	GPC040610	-60.50201027	-27.69466978	Capsicum_annuum	1	Capsicum_annuum	1	0.601116516	0.026696675	0.014070399	0.081941455	0.093941618	0.101161984	0.079248565	0.001822788	0	ind:1268 gp:1	0.601116516	5154	5225
536	GPC040650	-60.50201027	-27.69466978	Capsicum_annuum	1	Capsicum_annuum	1	0.601116516	0.026696675	0.014070399	0.081941455	0.093941618	0.101161984	0.079248565	0.001822788	0	ind:1268 gp:1	0.601116516	5154	5225
538	GPC003550	-36.79947427	6.41254846	Capsicum_annuum	1	Capsicum_annuum	1	0.596687117	0.027008859	0.014461962	0.082712717	0.093455605	0.102217572	0.081601111	0.001855057	0	ind:68 gp:1	0.596687117	5154	5225
538	GPC049720	-36.79947427	6.41254846	Capsicum_annuum	1	Capsicum_annuum	1	0.596687117	0.027008859	0.014461962	0.082712717	0.093455605	0.102217572	0.081601111	0.001855057	0	ind:68 gp:1	0.596687117	5154	5225
539	GPC003560	-34.68313515	50.82076181	Capsicum_annuum	1	Capsicum_annuum	1	0.593645978	0.02705453	0.014293076	0.08404788	0.093625469	0.104128163	0.081335743	0.001869161	0	ind:69 gp:1	0.593645978	5154	5225
539	GPC049710	-34.68313515	50.82076181	Capsicum_annuum	1	Capsicum_annuum	1	0.593645978	0.02705453	0.014293076	0.08404788	0.093625469	0.104128163	0.081335743	0.001869161	0	ind:69 gp:1	0.593645978	5154	5225
540	GPC003590	-40.0502898	-20.29823318	Capsicum_annuum	1	Capsicum_annuum	1	0.596676839	0.026852657	0.014093024	0.082668859	0.095204065	0.102609087	0.080066508	0.001828962	0	ind:71 gp:1	0.596676839	5154	5225
540	GPC003600	-40.0502898	-20.29823318	Capsicum_annuum	1	Capsicum_annuum	1	0.596676839	0.026852657	0.014093024	0.082668859	0.095204065	0.102609087	0.080066508	0.001828962	0	ind:71 gp:1	0.596676839	5154	5225
541	GPC003810	-51.55308816	54.12309297	Capsicum_annuum	1	Capsicum_annuum	1	0.601269602	0.026719431	0.014024817	0.081628045	0.093910272	0.101258964	0.079352219	0.00183665	0	ind:82 gp:1	0.601269602	5154	5225
541	GPC050420	-51.55308816	54.12309297	Capsicum_annuum	1	Capsicum_annuum	1	0.601269602	0.026719431	0.014024817	0.081628045	0.093910272	0.101258964	0.079352219	0.00183665	0	ind:82 gp:1	0.601269602	5154	5225
542	GPC003840	-37.10026658	13.60448938	Capsicum_annuum	1	Capsicum_annuum	1	0.601358157	0.026638571	0.013844748	0.081463668	0.094843651	0.100934827	0.079112951	0.001803429	0	ind:85 gp:1	0.601358157	5154	5225
542	GPC049750	-37.10026658	13.60448938	Capsicum_annuum	1	Capsicum_annuum	1	0.601358157	0.026638571	0.013844748	0.081463668	0.094843651	0.100934827	0.079112951	0.001803429	0	ind:85 gp:1	0.601358157	5154	5225
543	GPC003920	-49.57810332	9.567951031	Capsicum_annuum	1	Capsicum_annuum	1	0.604920983	0.026328201	0.013714103	0.080666243	0.094379774	0.099945951	0.078263689	0.001781056	0	ind:89 gp:1	0.604920983	5154	5225
543	GPC049760	-49.57810332	9.567951031	Capsicum_annuum	1	Capsicum_annuum	1	0.604920983	0.026328201	0.013714103	0.080666243	0.094379774	0.099945951	0.078263689	0.001781056	0	ind:89 gp:1	0.604920983	5154	5225
544	GPC003930	-49.70727281	9.734174195	Capsicum_annuum	1	Capsicum_annuum	1	0.604720706	0.026378783	0.013746829	0.080787194	0.094443368	0.100045702	0.078101174	0.001776243	0	ind:90 gp:1	0.604720706	5154	5225
544	GPC049770	-49.70727281	9.734174195	Capsicum_annuum	1	Capsicum_annuum	1	0.604720706	0.026378783	0.013746829	0.080787194	0.094443368	0.100045702	0.078101174	0.001776243	0	ind:90 gp:1	0.604720706	5154	5225
545	GPC004000	-36.69577164	4.339098565	Capsicum_annuum	1	Capsicum_annuum	1	0.602709038	0.026641066	0.013972068	0.08172323	0.093714136	0.100754434	0.078676456	0.001809572	0	ind:95 gp:1	0.602709038	5154	5225
545	GPC049180	-36.69577164	4.339098565	Capsicum_annuum	1	Capsicum_annuum	1	0.602709038	0.026641066	0.013972068	0.08172323	0.093714136	0.100754434	0.078676456	0.001809572	0	ind:95 gp:1	0.602709038	5154	5225
545	GPC049810	-36.69577164	4.339098565	Capsicum_annuum	1	Capsicum_annuum	1	0.602709038	0.026641066	0.013972068	0.08172323	0.093714136	0.100754434	0.078676456	0.001809572	0	ind:95 gp:1	0.602709038	5154	5225
546	GPC004010	-37.34002609	1.571185967	Capsicum_annuum	1	Capsicum_annuum	1	0.598760095	0.026828255	0.014096638	0.082005151	0.095328532	0.10146846	0.079675861	0.001837007	0	ind:96 gp:1	0.598760095	5154	5225
546	GPC049700	-37.34002609	1.571185967	Capsicum_annuum	1	Capsicum_annuum	1	0.598760095	0.026828255	0.014096638	0.082005151	0.095328532	0.10146846	0.079675861	0.001837007	0	ind:96 gp:1	0.598760095	5154	5225
547	GPC004030	-34.7252005	3.181462098	Capsicum_annuum	1	Capsicum_annuum	1	0.600010991	0.02678496	0.014132235	0.082305711	0.092838455	0.101904832	0.080173578	0.001849239	0	ind:97 gp:1	0.600010991	5154	5225
547	GPC049130	-34.7252005	3.181462098	Capsicum_annuum	1	Capsicum_annuum	1	0.600010991	0.02678496	0.014132235	0.082305711	0.092838455	0.101904832	0.080173578	0.001849239	0	ind:97 gp:1	0.600010991	5154	5225
548	GPC004060	-32.05333599	0.954812665	Capsicum_annuum	1	Capsicum_annuum	1	0.596467336	0.026929706	0.014178517	0.082594732	0.094489433	0.102749833	0.080740716	0.001849728	0	ind:100 gp:1	0.596467336	5154	5225
548	GPC049600	-32.05333599	0.954812665	Capsicum_annuum	1	Capsicum_annuum	1	0.596467336	0.026929706	0.014178517	0.082594732	0.094489433	0.102749833	0.080740716	0.001849728	0	ind:100 gp:1	0.596467336	5154	5225
549	GPC004100	4.889000146	-17.49324328	Capsicum_annuum	1	Capsicum_annuum	1	0.577223188	0.02796167	0.015057217	0.087251169	0.094445031	0.110147216	0.08595424	0.001960268	0	ind:104 gp:1	0.577223188	5154	5225
549	GPC004130	4.889000146	-17.49324328	Capsicum_annuum	1	Capsicum_annuum	1	0.577223188	0.02796167	0.015057217	0.087251169	0.094445031	0.110147216	0.08595424	0.001960268	0	ind:104 gp:1	0.577223188	5154	5225
549	GPC028230	4.889000146	-17.49324328	Capsicum_annuum	1	Capsicum_annuum	1	0.577223188	0.02796167	0.015057217	0.087251169	0.094445031	0.110147216	0.08595424	0.001960268	0	ind:104 gp:1	0.577223188	5154	5225
549	GPC125160	4.889000146	-17.49324328	Capsicum_annuum	1	Capsicum_annuum	1	0.577223188	0.02796167	0.015057217	0.087251169	0.094445031	0.110147216	0.08595424	0.001960268	0	ind:104 gp:1	0.577223188	5154	5225
550	GPC004160	43.6734596	36.81078008	Capsicum_annuum	1	Capsicum_annuum	1	0.596565144	0.02726474	0.014367433	0.083385716	0.092021012	0.10293378	0.081579513	0.001882662	0	ind:109 gp:1	0.596565144	5154	5225
550	GPC099100	43.6734596	36.81078008	Capsicum_annuum	1	Capsicum_annuum	1	0.596565144	0.02726474	0.014367433	0.083385716	0.092021012	0.10293378	0.081579513	0.001882662	0	ind:109 gp:1	0.596565144	5154	5225
550	GPC100170	43.6734596	36.81078008	Capsicum_annuum	1	Capsicum_annuum	1	0.596565144	0.02726474	0.014367433	0.083385716	0.092021012	0.10293378	0.081579513	0.001882662	0	ind:109 gp:1	0.596565144	5154	5225
551	GPC004270	-21.66684741	100.7028869	Capsicum_chinense	4	Capsicum_chinense	4	0.074500864	0.023231455	0.030931653	0.559012214	0.031023475	0.150985071	0.128052357	0.002262912	0	ind:118 gp:4	0.559012214	488	489
551	GPC034360	-21.66684741	100.7028869	Capsicum_chinense	4	Capsicum_chinense	4	0.074500864	0.023231455	0.030931653	0.559012214	0.031023475	0.150985071	0.128052357	0.002262912	0	ind:118 gp:4	0.559012214	488	489
552	GPC004280	27.24354127	-2.343974529	Capsicum_annuum	1	Capsicum_annuum	1	0.583613293	0.0274801	0.014761663	0.08601533	0.093875767	0.107383228	0.084995125	0.001875494	0	ind:119 gp:1	0.583613293	5154	5225
552	GPC050090	27.24354127	-2.343974529	Capsicum_annuum	1	Capsicum_annuum	1	0.583613293	0.0274801	0.014761663	0.08601533	0.093875767	0.107383228	0.084995125	0.001875494	0	ind:119 gp:1	0.583613293	5154	5225
553	GPC004400	-35.11617307	41.14521852	Capsicum_annuum	1	Capsicum_annuum	1	0.601969727	0.026531358	0.013759401	0.081532534	0.09460154	0.101237162	0.078564415	0.001803863	0	ind:127 gp:1	0.601969727	5154	5225
553	GPC124150	-35.11617307	41.14521852	Capsicum_annuum	1	Capsicum_annuum	1	0.601969727	0.026531358	0.013759401	0.081532534	0.09460154	0.101237162	0.078564415	0.001803863	0	ind:127 gp:1	0.601969727	5154	5225
554	GPC004430	23.88421793	26.18332721	Capsicum_annuum	1	Capsicum_annuum	1	0.593140135	0.027362163	0.014426673	0.083666299	0.093558447	0.103781901	0.082163545	0.001900837	0	ind:130 gp:1	0.593140135	5154	5225
554	GPC049510	23.88421793	26.18332721	Capsicum_annuum	1	Capsicum_annuum	1	0.593140135	0.027362163	0.014426673	0.083666299	0.093558447	0.103781901	0.082163545	0.001900837	0	ind:130 gp:1	0.593140135	5154	5225
555	GPC004660	52.27149346	34.82151543	Capsicum_annuum	1	Capsicum_annuum	1	0.580117574	0.027604224	0.0151414	0.086487618	0.09472951	0.107703084	0.086238443	0.001978147	0	ind:144 gp:1	0.580117574	5154	5225
555	GPC049440	52.27149346	34.82151543	Capsicum_annuum	1	Capsicum_annuum	1	0.580117574	0.027604224	0.0151414	0.086487618	0.09472951	0.107703084	0.086238443	0.001978147	0	ind:144 gp:1	0.580117574	5154	5225
555	GPC132120	52.27149346	34.82151543	Capsicum_annuum	1	Capsicum_annuum	1	0.580117574	0.027604224	0.0151414	0.086487618	0.09472951	0.107703084	0.086238443	0.001978147	0	ind:144 gp:1	0.580117574	5154	5225
556	GPC004730	-23.36625395	84.07128765	Capsicum_chinense	4	Capsicum_chinense	4	0.075947701	0.023445403	0.030512887	0.556083852	0.030854789	0.149463807	0.131414529	0.002277032	0	ind:149 gp:4	0.556083852	488	489
556	GPC050690	-23.36625395	84.07128765	Capsicum_chinense	4	Capsicum_chinense	4	0.075947701	0.023445403	0.030512887	0.556083852	0.030854789	0.149463807	0.131414529	0.002277032	0	ind:149 gp:4	0.556083852	488	489
557	GPC049290	-22.66754388	-36.02338001	Capsicum_annuum	1	Capsicum_annuum	1	0.578343203	0.028400897	0.01526056	0.087575867	0.091532067	0.11087918	0.085968282	0.002039943	0	ind:1632 gp:1	0.578343203	5154	5225
557	GPC122100	-22.66754388	-36.02338001	Capsicum_annuum	1	Capsicum_annuum	1	0.578343203	0.028400897	0.01526056	0.087575867	0.091532067	0.11087918	0.085968282	0.002039943	0	ind:1632 gp:1	0.578343203	5154	5225
557	GPC122250	-22.66754388	-36.02338001	Capsicum_annuum	1	Capsicum_annuum	1	0.578343203	0.028400897	0.01526056	0.087575867	0.091532067	0.11087918	0.085968282	0.002039943	0	ind:1632 gp:1	0.578343203	5154	5225
558	GPC049800	28.08480229	68.86627728	Capsicum_annuum	1	Capsicum_annuum	1	0.5984357	0.026593395	0.013973511	0.082188239	0.095659599	0.101565582	0.079784806	0.001799169	0	ind:1661 gp:1	0.5984357	5154	5225
558	GPC049890	28.08480229	68.86627728	Capsicum_annuum	1	Capsicum_annuum	1	0.5984357	0.026593395	0.013973511	0.082188239	0.095659599	0.101565582	0.079784806	0.001799169	0	ind:1661 gp:1	0.5984357	5154	5225
559	GPC042170	-7.802699115	-25.53914748	Capsicum_annuum	1	Capsicum_annuum	1	0.578974481	0.028166768	0.015066522	0.08681556	0.093376229	0.11015984	0.085464434	0.001976168	0	ind:1295 gp:1	0.578974481	5154	5225
559	GPC045180	-7.802699115	-25.53914748	Capsicum_annuum	1	Capsicum_annuum	1	0.578974481	0.028166768	0.015066522	0.08681556	0.093376229	0.11015984	0.085464434	0.001976168	0	ind:1295 gp:1	0.578974481	5154	5225
560	GPC042500	-68.31419658	-13.35034008	Capsicum_annuum	1	Capsicum_annuum	1	0.597078399	0.026849431	0.014350872	0.082498418	0.093939785	0.102499712	0.080922549	0.001860834	0	ind:1313 gp:1	0.597078399	5154	5225
560	GPC042060	-68.31419658	-13.35034008	Capsicum_annuum	1	Capsicum_annuum	1	0.597078399	0.026849431	0.014350872	0.082498418	0.093939785	0.102499712	0.080922549	0.001860834	0	ind:1313 gp:1	0.597078399	5154	5225
562	GPC040990	-60.53373269	-27.23910493	Capsicum_annuum	1	Capsicum_annuum	1	0.602057735	0.026675373	0.013968671	0.081649797	0.09401421	0.100831061	0.078984558	0.001818594	0	ind:1271 gp:1	0.602057735	5154	5225
562	GPC040810	-60.53373269	-27.23910493	Capsicum_annuum	1	Capsicum_annuum	1	0.602057735	0.026675373	0.013968671	0.081649797	0.09401421	0.100831061	0.078984558	0.001818594	0	ind:1271 gp:1	0.602057735	5154	5225
562	GPC041920	-60.53373269	-27.23910493	Capsicum_annuum	1	Capsicum_annuum	1	0.602057735	0.026675373	0.013968671	0.081649797	0.09401421	0.100831061	0.078984558	0.001818594	0	ind:1271 gp:1	0.602057735	5154	5225
563	GPC021290	-51.0484093	53.40265011	Capsicum_annuum	1	Capsicum_annuum	1	0.601817583	0.026525348	0.01391343	0.081372029	0.094496248	0.101114511	0.078941568	0.001819282	0	ind:322 gp:1	0.601817583	5154	5225
563	GPC020770	-51.0484093	53.40265011	Capsicum_annuum	1	Capsicum_annuum	1	0.601817583	0.026525348	0.01391343	0.081372029	0.094496248	0.101114511	0.078941568	0.001819282	0	ind:322 gp:1	0.601817583	5154	5225
563	GPC020780	-51.0484093	53.40265011	Capsicum_annuum	1	Capsicum_annuum	1	0.601817583	0.026525348	0.01391343	0.081372029	0.094496248	0.101114511	0.078941568	0.001819282	0	ind:322 gp:1	0.601817583	5154	5225
563	GPC068890	-51.0484093	53.40265011	Capsicum_annuum	1	Capsicum_annuum	1	0.601817583	0.026525348	0.01391343	0.081372029	0.094496248	0.101114511	0.078941568	0.001819282	0	ind:322 gp:1	0.601817583	5154	5225
565	GPC020880	-51.68606061	51.67803797	Capsicum_annuum	1	Capsicum_annuum	1	0.60309555	0.026479142	0.013818886	0.081239966	0.094476635	0.100791543	0.078275624	0.001822655	0	ind:291 gp:1	0.60309555	5154	5225
565	GPC068940	-51.68606061	51.67803797	Capsicum_annuum	1	Capsicum_annuum	1	0.60309555	0.026479142	0.013818886	0.081239966	0.094476635	0.100791543	0.078275624	0.001822655	0	ind:291 gp:1	0.60309555	5154	5225
566	GPC021160	-45.38273306	-30.56227522	Capsicum_annuum	1	Capsicum_annuum	1	0.593997014	0.027200492	0.014437747	0.082944595	0.094872447	0.103154728	0.081511438	0.001881539	0	ind:312 gp:1	0.593997014	5154	5225
566	GPC069070	-45.38273306	-30.56227522	Capsicum_annuum	1	Capsicum_annuum	1	0.593997014	0.027200492	0.014437747	0.082944595	0.094872447	0.103154728	0.081511438	0.001881539	0	ind:312 gp:1	0.593997014	5154	5225
567	GPC021180	-54.65328099	48.15182969	Capsicum_annuum	1	Capsicum_annuum	1	0.602437412	0.026514105	0.013795073	0.081246561	0.094210479	0.100944576	0.079044786	0.001807008	0	ind:313 gp:1	0.602437412	5154	5225
567	GPC021170	-54.65328099	48.15182969	Capsicum_annuum	1	Capsicum_annuum	1	0.602437412	0.026514105	0.013795073	0.081246561	0.094210479	0.100944576	0.079044786	0.001807008	0	ind:313 gp:1	0.602437412	5154	5225
567	GPC069080	-54.65328099	48.15182969	Capsicum_annuum	1	Capsicum_annuum	1	0.602437412	0.026514105	0.013795073	0.081246561	0.094210479	0.100944576	0.079044786	0.001807008	0	ind:313 gp:1	0.602437412	5154	5225
568	GPC020930	-59.24088735	41.85985486	Capsicum_annuum	1	Capsicum_annuum	1	0.603134299	0.026564509	0.013718975	0.081103875	0.094601467	0.100489377	0.078579891	0.001807606	0	ind:295 gp:1	0.603134299	5154	5225
568	GPC029280	-59.24088735	41.85985486	Capsicum_annuum	1	Capsicum_annuum	1	0.603134299	0.026564509	0.013718975	0.081103875	0.094601467	0.100489377	0.078579891	0.001807606	0	ind:295 gp:1	0.603134299	5154	5225
568	GPC068970	-59.24088735	41.85985486	Capsicum_annuum	1	Capsicum_annuum	1	0.603134299	0.026564509	0.013718975	0.081103875	0.094601467	0.100489377	0.078579891	0.001807606	0	ind:295 gp:1	0.603134299	5154	5225
569	GPC022220	-5.757032819	99.62794005	Capsicum_chinense	4	Capsicum_chinense	4	0.072681159	0.023224167	0.032282484	0.560522998	0.030453355	0.153593581	0.125102199	0.002140057	0	ind:374 gp:4	0.560522998	488	489
569	GPC068770	-5.757032819	99.62794005	Capsicum_chinense	4	Capsicum_chinense	4	0.072681159	0.023224167	0.032282484	0.560522998	0.030453355	0.153593581	0.125102199	0.002140057	0	ind:374 gp:4	0.560522998	488	489
570	GPC022320	-58.85210852	41.73335951	Capsicum_annuum	1	Capsicum_annuum	1	0.601439	0.026693359	0.013854629	0.081614255	0.09416984	0.10124818	0.079157674	0.001823063	0	ind:383 gp:1	0.601439	5154	5225
570	GPC026120	-58.85210852	41.73335951	Capsicum_annuum	1	Capsicum_annuum	1	0.601439	0.026693359	0.013854629	0.081614255	0.09416984	0.10124818	0.079157674	0.001823063	0	ind:383 gp:1	0.601439	5154	5225
571	GPC022410	-43.87029144	-4.843113789	Capsicum_annuum	1	Capsicum_annuum	1	0.599944893	0.026477545	0.013848446	0.08167708	0.095951181	0.101271473	0.079035432	0.001793949	0	ind:392 gp:1	0.599944893	5154	5225
571	GPC026190	-43.87029144	-4.843113789	Capsicum_annuum	1	Capsicum_annuum	1	0.599944893	0.026477545	0.013848446	0.08167708	0.095951181	0.101271473	0.079035432	0.001793949	0	ind:392 gp:1	0.599944893	5154	5225
572	GPC022800	-34.41875592	28.53415205	Capsicum_annuum	1	Capsicum_annuum	1	0.604090428	0.02649751	0.013872244	0.081527049	0.092735093	0.101008924	0.078460664	0.001808088	0	ind:426 gp:1	0.604090428	5154	5225
572	GPC117990	-34.41875592	28.53415205	Capsicum_annuum	1	Capsicum_annuum	1	0.604090428	0.02649751	0.013872244	0.081527049	0.092735093	0.101008924	0.078460664	0.001808088	0	ind:426 gp:1	0.604090428	5154	5225
573	GPC022910	44.04440698	12.59459574	Capsicum_annuum	1	Capsicum_annuum	1	0.582652106	0.027897706	0.015048958	0.086039068	0.092985275	0.107451997	0.085961849	0.001963041	0	ind:435 gp:1	0.582652106	5154	5225
573	GPC068760	44.04440698	12.59459574	Capsicum_annuum	1	Capsicum_annuum	1	0.582652106	0.027897706	0.015048958	0.086039068	0.092985275	0.107451997	0.085961849	0.001963041	0	ind:435 gp:1	0.582652106	5154	5225
574	GPC024480	-56.67636157	-90.30807145	Capsicum_frutescens	6	Capsicum_frutescens	6	0.084511138	0.023055837	0.024350182	0.162269373	0.082518621	0.491467103	0.129436475	0.002391271	0	ind:466 gp:6	0.491467103	435	546
574	GPC026340	-56.67636157	-90.30807145	Capsicum_frutescens	6	Capsicum_frutescens	6	0.084511138	0.023055837	0.024350182	0.162269373	0.082518621	0.491467103	0.129436475	0.002391271	0	ind:466 gp:6	0.491467103	435	546
575	GPC025290	56.40416723	-4.438183086	Capsicum_annuum	1	Capsicum_annuum	1	0.562862361	0.029751001	0.0160346	0.090438375	0.093716068	0.113881906	0.091208222	0.002107467	0	ind:476 gp:1	0.562862361	5154	5225
575	GPC117910	56.40416723	-4.438183086	Capsicum_annuum	1	Capsicum_annuum	1	0.562862361	0.029751001	0.0160346	0.090438375	0.093716068	0.113881906	0.091208222	0.002107467	0	ind:476 gp:1	0.562862361	5154	5225
576	GPC025340	-62.70573549	23.53874073	Capsicum_annuum	1	Capsicum_annuum	1	0.600195055	0.026969302	0.013830538	0.081532077	0.094986837	0.101365271	0.079307937	0.001812984	0	ind:477 gp:1	0.600195055	5154	5225
576	GPC029350	-62.70573549	23.53874073	Capsicum_annuum	1	Capsicum_annuum	1	0.600195055	0.026969302	0.013830538	0.081532077	0.094986837	0.101365271	0.079307937	0.001812984	0	ind:477 gp:1	0.600195055	5154	5225
576	GPC084420	-62.70573549	23.53874073	Capsicum_annuum	1	Capsicum_annuum	1	0.600195055	0.026969302	0.013830538	0.081532077	0.094986837	0.101365271	0.079307937	0.001812984	0	ind:477 gp:1	0.600195055	5154	5225
576	GPC095270	-62.70573549	23.53874073	Capsicum_annuum	1	Capsicum_annuum	1	0.600195055	0.026969302	0.013830538	0.081532077	0.094986837	0.101365271	0.079307937	0.001812984	0	ind:477 gp:1	0.600195055	5154	5225
576	GPC112460	-62.70573549	23.53874073	Capsicum_annuum	1	Capsicum_annuum	1	0.600195055	0.026969302	0.013830538	0.081532077	0.094986837	0.101365271	0.079307937	0.001812984	0	ind:477 gp:1	0.600195055	5154	5225
576	GPC113620	-62.70573549	23.53874073	Capsicum_annuum	1	Capsicum_annuum	1	0.600195055	0.026969302	0.013830538	0.081532077	0.094986837	0.101365271	0.079307937	0.001812984	0	ind:477 gp:1	0.600195055	5154	5225
577	GPC025600	-7.721668614	30.18138618	Capsicum_annuum	1	Capsicum_annuum	1	0.599423793	0.026813537	0.014098075	0.082263928	0.093819111	0.101621207	0.08011039	0.00184996	0	ind:492 gp:1	0.599423793	5154	5225
577	GPC069200	-7.721668614	30.18138618	Capsicum_annuum	1	Capsicum_annuum	1	0.599423793	0.026813537	0.014098075	0.082263928	0.093819111	0.101621207	0.08011039	0.00184996	0	ind:492 gp:1	0.599423793	5154	5225
578	GPC025660	34.31716004	-39.68394023	Capsicum_annuum	1	Capsicum_annuum	1	0.578306634	0.02752409	0.014949532	0.0859037	0.095853383	0.110439152	0.085050484	0.001973026	0	ind:494 gp:1	0.578306634	5154	5225
578	GPC112280	34.31716004	-39.68394023	Capsicum_annuum	1	Capsicum_annuum	1	0.578306634	0.02752409	0.014949532	0.0859037	0.095853383	0.110439152	0.085050484	0.001973026	0	ind:494 gp:1	0.578306634	5154	5225
578	GPC113270	34.31716004	-39.68394023	Capsicum_annuum	1	Capsicum_annuum	1	0.578306634	0.02752409	0.014949532	0.0859037	0.095853383	0.110439152	0.085050484	0.001973026	0	ind:494 gp:1	0.578306634	5154	5225
578	GPC135870	34.31716004	-39.68394023	Capsicum_annuum	1	Capsicum_annuum	1	0.578306634	0.02752409	0.014949532	0.0859037	0.095853383	0.110439152	0.085050484	0.001973026	0	ind:494 gp:1	0.578306634	5154	5225
579	GPC025840	49.08411851	-40.56703871	Capsicum_annuum	1	Capsicum_annuum	1	0.579081706	0.027429315	0.014819082	0.086009547	0.096391503	0.109658217	0.084641204	0.001969428	0	ind:503 gp:1	0.579081706	5154	5225
579	GPC025860	49.08411851	-40.56703871	Capsicum_annuum	1	Capsicum_annuum	1	0.579081706	0.027429315	0.014819082	0.086009547	0.096391503	0.109658217	0.084641204	0.001969428	0	ind:503 gp:1	0.579081706	5154	5225
580	GPC026140	-46.34452792	29.8853288	Capsicum_annuum	1	Capsicum_annuum	1	0.604176851	0.026539044	0.013799895	0.081346456	0.093099007	0.100663595	0.078585853	0.0017893	0	ind:526 gp:1	0.604176851	5154	5225
580	GPC027730	-46.34452792	29.8853288	Capsicum_annuum	1	Capsicum_annuum	1	0.604176851	0.026539044	0.013799895	0.081346456	0.093099007	0.100663595	0.078585853	0.0017893	0	ind:526 gp:1	0.604176851	5154	5225
581	GPC026510	81.00239253	15.33282096	Capsicum_annuum	1	Capsicum_annuum	1	0.594770234	0.027130869	0.014359527	0.083778324	0.092463477	0.104101586	0.081509304	0.00188668	0	ind:554 gp:1	0.594770234	5154	5225
581	GPC118010	81.00239253	15.33282096	Capsicum_annuum	1	Capsicum_annuum	1	0.594770234	0.027130869	0.014359527	0.083778324	0.092463477	0.104101586	0.081509304	0.00188668	0	ind:554 gp:1	0.594770234	5154	5225
582	GPC026670	-17.92842986	38.70444766	Capsicum_annuum	1	Capsicum_annuum	1	0.602282664	0.026554195	0.01386292	0.081485185	0.094431426	0.100763774	0.078802865	0.001816971	0	ind:568 gp:1	0.602282664	5154	5225
582	GPC027790	-17.92842986	38.70444766	Capsicum_annuum	1	Capsicum_annuum	1	0.602282664	0.026554195	0.01386292	0.081485185	0.094431426	0.100763774	0.078802865	0.001816971	0	ind:568 gp:1	0.602282664	5154	5225
582	GPC128490	-17.92842986	38.70444766	Capsicum_annuum	1	Capsicum_annuum	1	0.602282664	0.026554195	0.01386292	0.081485185	0.094431426	0.100763774	0.078802865	0.001816971	0	ind:568 gp:1	0.602282664	5154	5225
582	GPC128700	-17.92842986	38.70444766	Capsicum_annuum	1	Capsicum_annuum	1	0.602282664	0.026554195	0.01386292	0.081485185	0.094431426	0.100763774	0.078802865	0.001816971	0	ind:568 gp:1	0.602282664	5154	5225
583	GPC026680	-22.03687432	27.45035785	Capsicum_annuum	1	Capsicum_annuum	1	0.60335548	0.02670705	0.014127214	0.081600219	0.09302442	0.100690624	0.078642946	0.001852048	0	ind:569 gp:1	0.60335548	5154	5225
583	GPC112980	-22.03687432	27.45035785	Capsicum_annuum	1	Capsicum_annuum	1	0.60335548	0.02670705	0.014127214	0.081600219	0.09302442	0.100690624	0.078642946	0.001852048	0	ind:569 gp:1	0.60335548	5154	5225
584	GPC026940	-38.37370352	30.76741897	Capsicum_annuum	1	Capsicum_annuum	1	0.602422647	0.026518908	0.013916323	0.082598553	0.092656953	0.101013654	0.079061776	0.001811186	0	ind:589 gp:1	0.602422647	5154	5225
584	GPC112940	-38.37370352	30.76741897	Capsicum_annuum	1	Capsicum_annuum	1	0.602422647	0.026518908	0.013916323	0.082598553	0.092656953	0.101013654	0.079061776	0.001811186	0	ind:589 gp:1	0.602422647	5154	5225
585	GPC026970	-32.13016639	77.39045528	Capsicum_chinense	4	Capsicum_chinense	4	0.081304371	0.02453504	0.030490857	0.536124792	0.033341488	0.156415116	0.135466924	0.002321412	0	ind:592 gp:4	0.536124792	488	489
585	GPC114110	-32.13016639	77.39045528	Capsicum_chinense	4	Capsicum_chinense	4	0.081304371	0.02453504	0.030490857	0.536124792	0.033341488	0.156415116	0.135466924	0.002321412	0	ind:592 gp:4	0.536124792	488	489
585	GPC114410	-32.13016639	77.39045528	Capsicum_chinense	4	Capsicum_chinense	4	0.081304371	0.02453504	0.030490857	0.536124792	0.033341488	0.156415116	0.135466924	0.002321412	0	ind:592 gp:4	0.536124792	488	489
586	GPC027150	-1.141007648	37.7570727	Capsicum_annuum	1	Capsicum_annuum	1	0.604075558	0.026660221	0.014022561	0.081429282	0.091925804	0.100636168	0.079438348	0.001812058	0	ind:606 gp:1	0.604075558	5154	5225
586	GPC070170	-1.141007648	37.7570727	Capsicum_annuum	1	Capsicum_annuum	1	0.604075558	0.026660221	0.014022561	0.081429282	0.091925804	0.100636168	0.079438348	0.001812058	0	ind:606 gp:1	0.604075558	5154	5225
587	GPC027290	3.454176222	-50.30163972	Capsicum_annuum	1	Capsicum_annuum	1	0.579248616	0.027605884	0.014858315	0.085037061	0.094236157	0.111655193	0.085397895	0.00196088	0	ind:617 gp:1	0.579248616	5154	5225
587	GPC027300	3.454176222	-50.30163972	Capsicum_annuum	1	Capsicum_annuum	1	0.579248616	0.027605884	0.014858315	0.085037061	0.094236157	0.111655193	0.085397895	0.00196088	0	ind:617 gp:1	0.579248616	5154	5225
588	GPC027450	-2.879543357	-22.82269254	Capsicum_annuum	1	Capsicum_annuum	1	0.582835511	0.027947642	0.014897379	0.085763989	0.09445202	0.108223457	0.083946267	0.001933735	0	ind:631 gp:1	0.582835511	5154	5225
588	GPC028710	-2.879543357	-22.82269254	Capsicum_annuum	1	Capsicum_annuum	1	0.582835511	0.027947642	0.014897379	0.085763989	0.09445202	0.108223457	0.083946267	0.001933735	0	ind:631 gp:1	0.582835511	5154	5225
589	GPC027710	-8.341726224	20.75873851	Capsicum_annuum	1	Capsicum_annuum	1	0.601474441	0.026629828	0.013791281	0.081431549	0.095273361	0.100924723	0.078653179	0.001821637	0	ind:653 gp:1	0.601474441	5154	5225
589	GPC118730	-8.341726224	20.75873851	Capsicum_annuum	1	Capsicum_annuum	1	0.601474441	0.026629828	0.013791281	0.081431549	0.095273361	0.100924723	0.078653179	0.001821637	0	ind:653 gp:1	0.601474441	5154	5225
590	GPC027860	49.85173336	20.12143906	Capsicum_annuum	1	Capsicum_annuum	1	0.58939738	0.027218822	0.014526556	0.084286627	0.094816218	0.104759287	0.083104145	0.001890966	0	ind:662 gp:1	0.58939738	5154	5225
590	GPC027870	49.85173336	20.12143906	Capsicum_annuum	1	Capsicum_annuum	1	0.58939738	0.027218822	0.014526556	0.084286627	0.094816218	0.104759287	0.083104145	0.001890966	0	ind:662 gp:1	0.58939738	5154	5225
591	GPC027980	-0.219001212	37.33431298	Capsicum_annuum	1	Capsicum_annuum	1	0.604019705	0.026362244	0.013793041	0.081206133	0.093312152	0.10062741	0.078903141	0.001776174	0	ind:673 gp:1	0.604019705	5154	5225
591	GPC028850	-0.219001212	37.33431298	Capsicum_annuum	1	Capsicum_annuum	1	0.604019705	0.026362244	0.013793041	0.081206133	0.093312152	0.10062741	0.078903141	0.001776174	0	ind:673 gp:1	0.604019705	5154	5225
591	GPC124200	-0.219001212	37.33431298	Capsicum_annuum	1	Capsicum_annuum	1	0.604019705	0.026362244	0.013793041	0.081206133	0.093312152	0.10062741	0.078903141	0.001776174	0	ind:673 gp:1	0.604019705	5154	5225
592	GPC028110	-46.40618043	43.41549625	Capsicum_annuum	1	Capsicum_annuum	1	0.602779435	0.026477843	0.013789194	0.081278608	0.094288117	0.100864432	0.07871474	0.00180763	0	ind:680 gp:1	0.602779435	5154	5225
592	GPC074320	-46.40618043	43.41549625	Capsicum_annuum	1	Capsicum_annuum	1	0.602779435	0.026477843	0.013789194	0.081278608	0.094288117	0.100864432	0.07871474	0.00180763	0	ind:680 gp:1	0.602779435	5154	5225
592	GPC121350	-46.40618043	43.41549625	Capsicum_annuum	1	Capsicum_annuum	1	0.602779435	0.026477843	0.013789194	0.081278608	0.094288117	0.100864432	0.07871474	0.00180763	0	ind:680 gp:1	0.602779435	5154	5225
592	GPC123150	-46.40618043	43.41549625	Capsicum_annuum	1	Capsicum_annuum	1	0.602779435	0.026477843	0.013789194	0.081278608	0.094288117	0.100864432	0.07871474	0.00180763	0	ind:680 gp:1	0.602779435	5154	5225
592	GPC123490	-46.40618043	43.41549625	Capsicum_annuum	1	Capsicum_annuum	1	0.602779435	0.026477843	0.013789194	0.081278608	0.094288117	0.100864432	0.07871474	0.00180763	0	ind:680 gp:1	0.602779435	5154	5225
593	GPC028200	-72.45305058	34.85257384	Capsicum_annuum	1	Capsicum_annuum	1	0.579757315	0.028162338	0.015418638	0.087828214	0.091150455	0.108877186	0.086822388	0.001983467	0	ind:687 gp:1	0.579757315	5154	5225
593	GPC030550	-72.45305058	34.85257384	Capsicum_annuum	1	Capsicum_annuum	1	0.579757315	0.028162338	0.015418638	0.087828214	0.091150455	0.108877186	0.086822388	0.001983467	0	ind:687 gp:1	0.579757315	5154	5225
594	GPC028540	-29.61817528	84.87013931	Capsicum_chinense	4	Capsicum_chinense	4	0.073087318	0.023966174	0.030740797	0.560668534	0.030727015	0.149003868	0.129545056	0.002261237	0	ind:717 gp:4	0.560668534	488	489
594	GPC028560	-29.61817528	84.87013931	Capsicum_chinense	4	Capsicum_chinense	4	0.073087318	0.023966174	0.030740797	0.560668534	0.030727015	0.149003868	0.129545056	0.002261237	0	ind:717 gp:4	0.560668534	488	489
595	GPC028830	-65.60478366	33.5428791	Capsicum_annuum	1	Capsicum_annuum	1	0.600377639	0.026693383	0.014041807	0.082408543	0.092661565	0.102049217	0.079951101	0.001816745	0	ind:741 gp:1	0.600377639	5154	5225
595	GPC028890	-65.60478366	33.5428791	Capsicum_annuum	1	Capsicum_annuum	1	0.600377639	0.026693383	0.014041807	0.082408543	0.092661565	0.102049217	0.079951101	0.001816745	0	ind:741 gp:1	0.600377639	5154	5225
596	GPC028880	-65.59074383	33.54650183	Capsicum_annuum	1	Capsicum_annuum	1	0.598305279	0.026747502	0.014108492	0.082515389	0.093557161	0.102368911	0.080565728	0.001831538	0	ind:744 gp:1	0.598305279	5154	5225
596	GPC029050	-65.59074383	33.54650183	Capsicum_annuum	1	Capsicum_annuum	1	0.598305279	0.026747502	0.014108492	0.082515389	0.093557161	0.102368911	0.080565728	0.001831538	0	ind:744 gp:1	0.598305279	5154	5225
597	GPC029060	-42.52676992	48.37820652	Capsicum_annuum	1	Capsicum_annuum	1	0.590598714	0.02748708	0.014565747	0.083828558	0.094823507	0.104724844	0.082052689	0.001918861	0	ind:760 gp:1	0.590598714	5154	5225
597	GPC029070	-42.52676992	48.37820652	Capsicum_annuum	1	Capsicum_annuum	1	0.590598714	0.02748708	0.014565747	0.083828558	0.094823507	0.104724844	0.082052689	0.001918861	0	ind:760 gp:1	0.590598714	5154	5225
598	GPC029440	-45.65738761	28.06704218	Capsicum_annuum	1	Capsicum_annuum	1	0.604415489	0.026535533	0.013833432	0.081246195	0.093049356	0.100583382	0.078527532	0.001809081	0	ind:793 gp:1	0.604415489	5154	5225
598	GPC121400	-45.65738761	28.06704218	Capsicum_annuum	1	Capsicum_annuum	1	0.604415489	0.026535533	0.013833432	0.081246195	0.093049356	0.100583382	0.078527532	0.001809081	0	ind:793 gp:1	0.604415489	5154	5225
599	GPC029590	-45.85488912	16.68631616	Capsicum_annuum	1	Capsicum_annuum	1	0.603664867	0.026432412	0.013840766	0.080927282	0.094013645	0.100271654	0.079054524	0.001794849	0	ind:807 gp:1	0.603664867	5154	5225
599	GPC030440	-45.85488912	16.68631616	Capsicum_annuum	1	Capsicum_annuum	1	0.603664867	0.026432412	0.013840766	0.080927282	0.094013645	0.100271654	0.079054524	0.001794849	0	ind:807 gp:1	0.603664867	5154	5225
600	GPC029650	78.85911888	16.77020492	Capsicum_annuum	1	Capsicum_annuum	1	0.592479843	0.027363781	0.014498969	0.084211819	0.09279952	0.104410769	0.082337725	0.001897573	0	ind:813 gp:1	0.592479843	5154	5225
600	GPC111340	78.85911888	16.77020492	Capsicum_annuum	1	Capsicum_annuum	1	0.592479843	0.027363781	0.014498969	0.084211819	0.09279952	0.104410769	0.082337725	0.001897573	0	ind:813 gp:1	0.592479843	5154	5225
600	GPC120860	78.85911888	16.77020492	Capsicum_annuum	1	Capsicum_annuum	1	0.592479843	0.027363781	0.014498969	0.084211819	0.09279952	0.104410769	0.082337725	0.001897573	0	ind:813 gp:1	0.592479843	5154	5225
601	GPC029670	79.24318006	14.3598351	Capsicum_annuum	1	Capsicum_annuum	1	0.591761952	0.02747859	0.014604995	0.084356761	0.093037608	0.104577508	0.08226387	0.001918716	0	ind:815 gp:1	0.591761952	5154	5225
601	GPC117660	79.24318006	14.3598351	Capsicum_annuum	1	Capsicum_annuum	1	0.591761952	0.02747859	0.014604995	0.084356761	0.093037608	0.104577508	0.08226387	0.001918716	0	ind:815 gp:1	0.591761952	5154	5225
602	GPC029680	76.32161688	-0.378758633	Capsicum_annuum	1	Capsicum_annuum	1	0.582096673	0.027698967	0.014973866	0.086065157	0.092348019	0.108810056	0.086094862	0.001912398	0	ind:816 gp:1	0.582096673	5154	5225
602	GPC111230	76.32161688	-0.378758633	Capsicum_annuum	1	Capsicum_annuum	1	0.582096673	0.027698967	0.014973866	0.086065157	0.092348019	0.108810056	0.086094862	0.001912398	0	ind:816 gp:1	0.582096673	5154	5225
603	GPC029690	75.91518835	-0.277856795	Capsicum_annuum	1	Capsicum_annuum	1	0.579540419	0.028078417	0.015153994	0.086363531	0.093503138	0.107818703	0.087591866	0.001949932	0	ind:817 gp:1	0.579540419	5154	5225
603	GPC111250	75.91518835	-0.277856795	Capsicum_annuum	1	Capsicum_annuum	1	0.579540419	0.028078417	0.015153994	0.086363531	0.093503138	0.107818703	0.087591866	0.001949932	0	ind:817 gp:1	0.579540419	5154	5225
604	GPC029880	5.646474196	-71.79537923	Capsicum_annuum	1	Capsicum_annuum	1	0.581991008	0.027751173	0.015089393	0.085736509	0.092923574	0.109342592	0.085206127	0.001959623	0	ind:832 gp:1	0.581991008	5154	5225
604	GPC110660	5.646474196	-71.79537923	Capsicum_annuum	1	Capsicum_annuum	1	0.581991008	0.027751173	0.015089393	0.085736509	0.092923574	0.109342592	0.085206127	0.001959623	0	ind:832 gp:1	0.581991008	5154	5225
604	GPC110700	5.646474196	-71.79537923	Capsicum_annuum	1	Capsicum_annuum	1	0.581991008	0.027751173	0.015089393	0.085736509	0.092923574	0.109342592	0.085206127	0.001959623	0	ind:832 gp:1	0.581991008	5154	5225
604	GPC110710	5.646474196	-71.79537923	Capsicum_annuum	1	Capsicum_annuum	1	0.581991008	0.027751173	0.015089393	0.085736509	0.092923574	0.109342592	0.085206127	0.001959623	0	ind:832 gp:1	0.581991008	5154	5225
604	GPC110730	5.646474196	-71.79537923	Capsicum_annuum	1	Capsicum_annuum	1	0.581991008	0.027751173	0.015089393	0.085736509	0.092923574	0.109342592	0.085206127	0.001959623	0	ind:832 gp:1	0.581991008	5154	5225
604	GPC110770	5.646474196	-71.79537923	Capsicum_annuum	1	Capsicum_annuum	1	0.581991008	0.027751173	0.015089393	0.085736509	0.092923574	0.109342592	0.085206127	0.001959623	0	ind:832 gp:1	0.581991008	5154	5225
604	GPC111710	5.646474196	-71.79537923	Capsicum_annuum	1	Capsicum_annuum	1	0.581991008	0.027751173	0.015089393	0.085736509	0.092923574	0.109342592	0.085206127	0.001959623	0	ind:832 gp:1	0.581991008	5154	5225
604	GPC113390	5.646474196	-71.79537923	Capsicum_annuum	1	Capsicum_annuum	1	0.581991008	0.027751173	0.015089393	0.085736509	0.092923574	0.109342592	0.085206127	0.001959623	0	ind:832 gp:1	0.581991008	5154	5225
604	GPC114980	5.646474196	-71.79537923	Capsicum_annuum	1	Capsicum_annuum	1	0.581991008	0.027751173	0.015089393	0.085736509	0.092923574	0.109342592	0.085206127	0.001959623	0	ind:832 gp:1	0.581991008	5154	5225
604	GPC114990	5.646474196	-71.79537923	Capsicum_annuum	1	Capsicum_annuum	1	0.581991008	0.027751173	0.015089393	0.085736509	0.092923574	0.109342592	0.085206127	0.001959623	0	ind:832 gp:1	0.581991008	5154	5225
604	GPC128900	5.646474196	-71.79537923	Capsicum_annuum	1	Capsicum_annuum	1	0.581991008	0.027751173	0.015089393	0.085736509	0.092923574	0.109342592	0.085206127	0.001959623	0	ind:832 gp:1	0.581991008	5154	5225
604	GPC132200	5.646474196	-71.79537923	Capsicum_annuum	1	Capsicum_annuum	1	0.581991008	0.027751173	0.015089393	0.085736509	0.092923574	0.109342592	0.085206127	0.001959623	0	ind:832 gp:1	0.581991008	5154	5225
604	GPC132240	5.646474196	-71.79537923	Capsicum_annuum	1	Capsicum_annuum	1	0.581991008	0.027751173	0.015089393	0.085736509	0.092923574	0.109342592	0.085206127	0.001959623	0	ind:832 gp:1	0.581991008	5154	5225
604	GPC135740	5.646474196	-71.79537923	Capsicum_annuum	1	Capsicum_annuum	1	0.581991008	0.027751173	0.015089393	0.085736509	0.092923574	0.109342592	0.085206127	0.001959623	0	ind:832 gp:1	0.581991008	5154	5225
605	GPC030570	-0.259923136	37.30802811	Capsicum_annuum	1	Capsicum_annuum	1	0.603161854	0.026535612	0.013952907	0.081569181	0.092674722	0.100749528	0.07954041	0.001815787	0	ind:891 gp:1	0.603161854	5154	5225
605	GPC030580	-0.259923136	37.30802811	Capsicum_annuum	1	Capsicum_annuum	1	0.603161854	0.026535612	0.013952907	0.081569181	0.092674722	0.100749528	0.07954041	0.001815787	0	ind:891 gp:1	0.603161854	5154	5225
605	GPC030590	-0.259923136	37.30802811	Capsicum_annuum	1	Capsicum_annuum	1	0.603161854	0.026535612	0.013952907	0.081569181	0.092674722	0.100749528	0.07954041	0.001815787	0	ind:891 gp:1	0.603161854	5154	5225
606	GPC031510	77.73288856	-58.18264933	Capsicum_baccatum	2	Capsicum_baccatum	2	0.019353681	0.8830686	0.017849638	0.02196183	0.007773648	0.022068846	0.025442155	0.002481603	0	ind:910 gp:2	0.8830686	302	304
606	GPC099190	77.73288856	-58.18264933	Capsicum_baccatum	2	Capsicum_baccatum	2	0.019353681	0.8830686	0.017849638	0.02196183	0.007773648	0.022068846	0.025442155	0.002481603	0	ind:910 gp:2	0.8830686	302	304
607	GPC031600	83.30603088	-49.51811758	Capsicum_baccatum	2	Capsicum_baccatum	2	0.020480185	0.87752219	0.018558064	0.023040364	0.008116795	0.022689253	0.027040442	0.002552706	0	ind:918 gp:2	0.87752219	302	304
607	GPC098360	83.30603088	-49.51811758	Capsicum_baccatum	2	Capsicum_baccatum	2	0.020480185	0.87752219	0.018558064	0.023040364	0.008116795	0.022689253	0.027040442	0.002552706	0	ind:918 gp:2	0.87752219	302	304
608	GPC031620	79.0004659	-51.87099282	Capsicum_baccatum	2	Capsicum_baccatum	2	0.01983762	0.881494217	0.017859605	0.022423796	0.007893162	0.021955266	0.026011133	0.0025252	0	ind:920 gp:2	0.881494217	302	304
608	GPC098380	79.0004659	-51.87099282	Capsicum_baccatum	2	Capsicum_baccatum	2	0.01983762	0.881494217	0.017859605	0.022423796	0.007893162	0.021955266	0.026011133	0.0025252	0	ind:920 gp:2	0.881494217	302	304
609	GPC031690	68.67997569	-61.07007728	Capsicum_baccatum	2	Capsicum_baccatum	2	0.02077997	0.873826761	0.019197026	0.023798716	0.008577493	0.023762298	0.027391127	0.002666609	0	ind:926 gp:2	0.873826761	302	304
609	GPC031780	68.67997569	-61.07007728	Capsicum_baccatum	2	Capsicum_baccatum	2	0.02077997	0.873826761	0.019197026	0.023798716	0.008577493	0.023762298	0.027391127	0.002666609	0	ind:926 gp:2	0.873826761	302	304
609	GPC098450	68.67997569	-61.07007728	Capsicum_baccatum	2	Capsicum_baccatum	2	0.02077997	0.873826761	0.019197026	0.023798716	0.008577493	0.023762298	0.027391127	0.002666609	0	ind:926 gp:2	0.873826761	302	304
610	GPC031700	80.57872063	-59.91997084	Capsicum_baccatum	2	Capsicum_baccatum	2	0.018916085	0.886090375	0.017296373	0.02137165	0.007549392	0.021553227	0.024809489	0.00241341	0	ind:927 gp:2	0.886090375	302	304
610	GPC098460	80.57872063	-59.91997084	Capsicum_baccatum	2	Capsicum_baccatum	2	0.018916085	0.886090375	0.017296373	0.02137165	0.007549392	0.021553227	0.024809489	0.00241341	0	ind:927 gp:2	0.886090375	302	304
610	GPC100960	80.57872063	-59.91997084	Capsicum_baccatum	2	Capsicum_baccatum	2	0.018916085	0.886090375	0.017296373	0.02137165	0.007549392	0.021553227	0.024809489	0.00241341	0	ind:927 gp:2	0.886090375	302	304
611	GPC031740	86.78441525	-40.86869998	Capsicum_baccatum	2	Capsicum_baccatum	2	0.02053533	0.877589839	0.018513898	0.022712343	0.008264429	0.022755501	0.027009112	0.002619549	0	ind:931 gp:2	0.877589839	302	304
611	GPC098500	86.78441525	-40.86869998	Capsicum_baccatum	2	Capsicum_baccatum	2	0.02053533	0.877589839	0.018513898	0.022712343	0.008264429	0.022755501	0.027009112	0.002619549	0	ind:931 gp:2	0.877589839	302	304
612	GPC032030	85.20186766	-42.98359161	Capsicum_baccatum	2	Capsicum_baccatum	2	0.019988792	0.880330634	0.01802173	0.022780001	0.007997971	0.022205538	0.026142392	0.002532942	0	ind:956 gp:2	0.880330634	302	304
612	GPC098800	85.20186766	-42.98359161	Capsicum_baccatum	2	Capsicum_baccatum	2	0.019988792	0.880330634	0.01802173	0.022780001	0.007997971	0.022205538	0.026142392	0.002532942	0	ind:956 gp:2	0.880330634	302	304
613	GPC032650	-35.74213474	23.51058809	Capsicum_annuum	1	Capsicum_annuum	1	0.60304157	0.026532479	0.013808529	0.081015705	0.094081004	0.100772012	0.078932328	0.001816373	0	ind:982 gp:1	0.60304157	5154	5225
613	GPC111050	-35.74213474	23.51058809	Capsicum_annuum	1	Capsicum_annuum	1	0.60304157	0.026532479	0.013808529	0.081015705	0.094081004	0.100772012	0.078932328	0.001816373	0	ind:982 gp:1	0.60304157	5154	5225
613	GPC118460	-35.74213474	23.51058809	Capsicum_annuum	1	Capsicum_annuum	1	0.60304157	0.026532479	0.013808529	0.081015705	0.094081004	0.100772012	0.078932328	0.001816373	0	ind:982 gp:1	0.60304157	5154	5225
614	GPC032670	-32.63346414	21.16431648	Capsicum_annuum	1	Capsicum_annuum	1	0.595785695	0.026779518	0.01418093	0.082061793	0.096961585	0.103350649	0.079064301	0.001815528	0	ind:984 gp:1	0.595785695	5154	5225
614	GPC112950	-32.63346414	21.16431648	Capsicum_annuum	1	Capsicum_annuum	1	0.595785695	0.026779518	0.01418093	0.082061793	0.096961585	0.103350649	0.079064301	0.001815528	0	ind:984 gp:1	0.595785695	5154	5225
615	GPC032700	-44.56810356	30.24826066	Capsicum_annuum	1	Capsicum_annuum	1	0.597897889	0.027008851	0.01420404	0.082739005	0.093628189	0.102519274	0.080170826	0.001831927	0	ind:986 gp:1	0.597897889	5154	5225
615	GPC123450	-44.56810356	30.24826066	Capsicum_annuum	1	Capsicum_annuum	1	0.597897889	0.027008851	0.01420404	0.082739005	0.093628189	0.102519274	0.080170826	0.001831927	0	ind:986 gp:1	0.597897889	5154	5225
616	GPC032900	-46.63260701	9.825972194	Capsicum_annuum	1	Capsicum_annuum	1	0.604764032	0.026433038	0.013870504	0.081045036	0.092977021	0.100315374	0.078805267	0.001789729	0	ind:1004 gp:1	0.604764032	5154	5225
616	GPC122300	-46.63260701	9.825972194	Capsicum_annuum	1	Capsicum_annuum	1	0.604764032	0.026433038	0.013870504	0.081045036	0.092977021	0.100315374	0.078805267	0.001789729	0	ind:1004 gp:1	0.604764032	5154	5225
617	GPC033240	-45.43926183	10.66317408	Capsicum_annuum	1	Capsicum_annuum	1	0.603990291	0.026656684	0.013879935	0.081249286	0.09283951	0.100816775	0.078758741	0.001808779	0	ind:1036 gp:1	0.603990291	5154	5225
617	GPC033250	-45.43926183	10.66317408	Capsicum_annuum	1	Capsicum_annuum	1	0.603990291	0.026656684	0.013879935	0.081249286	0.09283951	0.100816775	0.078758741	0.001808779	0	ind:1036 gp:1	0.603990291	5154	5225
618	GPC033630	-24.73482564	84.05999265	Capsicum_chinense	4	Capsicum_chinense	4	0.073441412	0.023481135	0.030687797	0.559901679	0.030517719	0.149186104	0.130514545	0.002269608	0	ind:1061 gp:4	0.559901679	488	489
618	GPC034710	-24.73482564	84.05999265	Capsicum_chinense	4	Capsicum_chinense	4	0.073441412	0.023481135	0.030687797	0.559901679	0.030517719	0.149186104	0.130514545	0.002269608	0	ind:1061 gp:4	0.559901679	488	489
619	GPC061230	4.998082611	-26.89280603	Capsicum_annuum	1	Capsicum_annuum	1	0.590388571	0.026956648	0.014281249	0.083853191	0.093329754	0.107017237	0.082340077	0.001833273	0	ind:2272 gp:1	0.590388571	5154	5225
619	GPC061440	4.998082611	-26.89280603	Capsicum_annuum	1	Capsicum_annuum	1	0.590388571	0.026956648	0.014281249	0.083853191	0.093329754	0.107017237	0.082340077	0.001833273	0	ind:2272 gp:1	0.590388571	5154	5225
620	GPC061330	32.30704617	-60.49749839	Capsicum_annuum	1	Capsicum_annuum	1	0.578416565	0.027558945	0.014841784	0.086157799	0.094149211	0.111033206	0.085887967	0.001954523	0	ind:2276 gp:1	0.578416565	5154	5225
620	GPC061420	32.30704617	-60.49749839	Capsicum_annuum	1	Capsicum_annuum	1	0.578416565	0.027558945	0.014841784	0.086157799	0.094149211	0.111033206	0.085887967	0.001954523	0	ind:2276 gp:1	0.578416565	5154	5225
621	GPC061610	32.5205898	-61.86790986	Capsicum_annuum	1	Capsicum_annuum	1	0.578975278	0.02780417	0.01503543	0.085936311	0.094015514	0.110715254	0.085508224	0.002009819	0	ind:2300 gp:1	0.578975278	5154	5225
621	GPC082320	32.5205898	-61.86790986	Capsicum_annuum	1	Capsicum_annuum	1	0.578975278	0.02780417	0.01503543	0.085936311	0.094015514	0.110715254	0.085508224	0.002009819	0	ind:2300 gp:1	0.578975278	5154	5225
622	GPC061620	29.74262352	-67.68636173	Capsicum_annuum	1	Capsicum_annuum	1	0.579297829	0.027742657	0.014902695	0.085542547	0.094881639	0.110359358	0.085227961	0.002045314	0	ind:2301 gp:1	0.579297829	5154	5225
622	GPC081750	29.74262352	-67.68636173	Capsicum_annuum	1	Capsicum_annuum	1	0.579297829	0.027742657	0.014902695	0.085542547	0.094881639	0.110359358	0.085227961	0.002045314	0	ind:2301 gp:1	0.579297829	5154	5225
623	GPC063110	-42.65414156	-82.09123567	Capsicum_frutescens	6	Capsicum_frutescens	6	0.079045035	0.019899671	0.020876758	0.144267954	0.084120082	0.533372564	0.11630205	0.002115885	0	ind:2400 gp:6	0.533372564	435	546
623	GPC084100	-42.65414156	-82.09123567	Capsicum_frutescens	6	Capsicum_frutescens	6	0.079045035	0.019899671	0.020876758	0.144267954	0.084120082	0.533372564	0.11630205	0.002115885	0	ind:2400 gp:6	0.533372564	435	546
624	GPC063280	56.39921609	-4.44292178	Capsicum_annuum	1	Capsicum_annuum	1	0.562367637	0.029751522	0.01608053	0.090434887	0.09372415	0.113825134	0.091703091	0.002113049	0	ind:2409 gp:1	0.562367637	5154	5225
624	GPC068730	56.39921609	-4.44292178	Capsicum_annuum	1	Capsicum_annuum	1	0.562367637	0.029751522	0.01608053	0.090434887	0.09372415	0.113825134	0.091703091	0.002113049	0	ind:2409 gp:1	0.562367637	5154	5225
625	GPC063360	-4.909696618	3.024383924	Capsicum_annuum	1	Capsicum_annuum	1	0.564292667	0.029337014	0.016266163	0.089583265	0.095878147	0.110917019	0.091585487	0.002140237	0	ind:2412 gp:1	0.564292667	5154	5225
625	GPC113560	-4.909696618	3.024383924	Capsicum_annuum	1	Capsicum_annuum	1	0.564292667	0.029337014	0.016266163	0.089583265	0.095878147	0.110917019	0.091585487	0.002140237	0	ind:2412 gp:1	0.564292667	5154	5225
625	GPC118060	-4.909696618	3.024383924	Capsicum_annuum	1	Capsicum_annuum	1	0.564292667	0.029337014	0.016266163	0.089583265	0.095878147	0.110917019	0.091585487	0.002140237	0	ind:2412 gp:1	0.564292667	5154	5225
626	GPC063390	-15.29660268	-21.58446377	Capsicum_annuum	1	Capsicum_annuum	1	0.586062802	0.027311899	0.014665162	0.084832824	0.094990862	0.107762494	0.082453882	0.001920076	0	ind:2414 gp:1	0.586062802	5154	5225
626	GPC112500	-15.29660268	-21.58446377	Capsicum_annuum	1	Capsicum_annuum	1	0.586062802	0.027311899	0.014665162	0.084832824	0.094990862	0.107762494	0.082453882	0.001920076	0	ind:2414 gp:1	0.586062802	5154	5225
626	GPC118180	-15.29660268	-21.58446377	Capsicum_annuum	1	Capsicum_annuum	1	0.586062802	0.027311899	0.014665162	0.084832824	0.094990862	0.107762494	0.082453882	0.001920076	0	ind:2414 gp:1	0.586062802	5154	5225
626	GPC118190	-15.29660268	-21.58446377	Capsicum_annuum	1	Capsicum_annuum	1	0.586062802	0.027311899	0.014665162	0.084832824	0.094990862	0.107762494	0.082453882	0.001920076	0	ind:2414 gp:1	0.586062802	5154	5225
627	GPC063400	-14.54094298	-21.66614609	Capsicum_annuum	1	Capsicum_annuum	1	0.584431939	0.027362678	0.014793456	0.084907234	0.09591121	0.107468006	0.083185847	0.00193963	0	ind:2415 gp:1	0.584431939	5154	5225
627	GPC112520	-14.54094298	-21.66614609	Capsicum_annuum	1	Capsicum_annuum	1	0.584431939	0.027362678	0.014793456	0.084907234	0.09591121	0.107468006	0.083185847	0.00193963	0	ind:2415 gp:1	0.584431939	5154	5225
628	GPC063420	-15.25224806	-20.13884051	Capsicum_annuum	1	Capsicum_annuum	1	0.590764549	0.027034316	0.014414998	0.083567878	0.094417685	0.10607616	0.081832075	0.001892338	0	ind:2416 gp:1	0.590764549	5154	5225
628	GPC112540	-15.25224806	-20.13884051	Capsicum_annuum	1	Capsicum_annuum	1	0.590764549	0.027034316	0.014414998	0.083567878	0.094417685	0.10607616	0.081832075	0.001892338	0	ind:2416 gp:1	0.590764549	5154	5225
628	GPC118210	-15.25224806	-20.13884051	Capsicum_annuum	1	Capsicum_annuum	1	0.590764549	0.027034316	0.014414998	0.083567878	0.094417685	0.10607616	0.081832075	0.001892338	0	ind:2416 gp:1	0.590764549	5154	5225
629	GPC063430	-16.24916318	-19.50339559	Capsicum_annuum	1	Capsicum_annuum	1	0.591413074	0.027241416	0.014573354	0.084360755	0.092358968	0.10580677	0.082338023	0.001907639	0	ind:2417 gp:1	0.591413074	5154	5225
629	GPC063750	-16.24916318	-19.50339559	Capsicum_annuum	1	Capsicum_annuum	1	0.591413074	0.027241416	0.014573354	0.084360755	0.092358968	0.10580677	0.082338023	0.001907639	0	ind:2417 gp:1	0.591413074	5154	5225
629	GPC081610	-16.24916318	-19.50339559	Capsicum_annuum	1	Capsicum_annuum	1	0.591413074	0.027241416	0.014573354	0.084360755	0.092358968	0.10580677	0.082338023	0.001907639	0	ind:2417 gp:1	0.591413074	5154	5225
629	GPC118220	-16.24916318	-19.50339559	Capsicum_annuum	1	Capsicum_annuum	1	0.591413074	0.027241416	0.014573354	0.084360755	0.092358968	0.10580677	0.082338023	0.001907639	0	ind:2417 gp:1	0.591413074	5154	5225
630	GPC063440	-14.19674201	-20.7840523	Capsicum_annuum	1	Capsicum_annuum	1	0.588467075	0.027251618	0.014647275	0.084893359	0.093775661	0.106279496	0.082764444	0.001921071	0	ind:2418 gp:1	0.588467075	5154	5225
630	GPC118230	-14.19674201	-20.7840523	Capsicum_annuum	1	Capsicum_annuum	1	0.588467075	0.027251618	0.014647275	0.084893359	0.093775661	0.106279496	0.082764444	0.001921071	0	ind:2418 gp:1	0.588467075	5154	5225
631	GPC063460	-14.63186642	-21.70140128	Capsicum_annuum	1	Capsicum_annuum	1	0.582442522	0.027389502	0.01487772	0.085546596	0.095011055	0.108438373	0.084344096	0.001950137	0	ind:2419 gp:1	0.582442522	5154	5225
631	GPC112560	-14.63186642	-21.70140128	Capsicum_annuum	1	Capsicum_annuum	1	0.582442522	0.027389502	0.01487772	0.085546596	0.095011055	0.108438373	0.084344096	0.001950137	0	ind:2419 gp:1	0.582442522	5154	5225
631	GPC113730	-14.63186642	-21.70140128	Capsicum_annuum	1	Capsicum_annuum	1	0.582442522	0.027389502	0.01487772	0.085546596	0.095011055	0.108438373	0.084344096	0.001950137	0	ind:2419 gp:1	0.582442522	5154	5225
631	GPC118250	-14.63186642	-21.70140128	Capsicum_annuum	1	Capsicum_annuum	1	0.582442522	0.027389502	0.01487772	0.085546596	0.095011055	0.108438373	0.084344096	0.001950137	0	ind:2419 gp:1	0.582442522	5154	5225
631	GPC120830	-14.63186642	-21.70140128	Capsicum_annuum	1	Capsicum_annuum	1	0.582442522	0.027389502	0.01487772	0.085546596	0.095011055	0.108438373	0.084344096	0.001950137	0	ind:2419 gp:1	0.582442522	5154	5225
632	GPC063500	25.24080236	-25.78544361	Capsicum_annuum	1	Capsicum_annuum	1	0.579882093	0.027564363	0.014857241	0.086420895	0.094159874	0.110491465	0.084677352	0.001946717	0	ind:2422 gp:1	0.579882093	5154	5225
632	GPC128790	25.24080236	-25.78544361	Capsicum_annuum	1	Capsicum_annuum	1	0.579882093	0.027564363	0.014857241	0.086420895	0.094159874	0.110491465	0.084677352	0.001946717	0	ind:2422 gp:1	0.579882093	5154	5225
633	GPC063610	-36.18208755	-92.89519952	Capsicum_frutescens	6	Capsicum_frutescens	6	0.087594734	0.022851717	0.025494873	0.205126211	0.072994381	0.451903653	0.131687303	0.002347128	0	ind:2430 gp:6	0.451903653	435	546
633	GPC063620	-36.18208755	-92.89519952	Capsicum_frutescens	6	Capsicum_frutescens	6	0.087594734	0.022851717	0.025494873	0.205126211	0.072994381	0.451903653	0.131687303	0.002347128	0	ind:2430 gp:6	0.451903653	435	546
633	GPC074200	-36.18208755	-92.89519952	Capsicum_frutescens	6	Capsicum_frutescens	6	0.087594734	0.022851717	0.025494873	0.205126211	0.072994381	0.451903653	0.131687303	0.002347128	0	ind:2430 gp:6	0.451903653	435	546
633	GPC113550	-36.18208755	-92.89519952	Capsicum_frutescens	6	Capsicum_frutescens	6	0.087594734	0.022851717	0.025494873	0.205126211	0.072994381	0.451903653	0.131687303	0.002347128	0	ind:2430 gp:6	0.451903653	435	546
633	GPC118580	-36.18208755	-92.89519952	Capsicum_frutescens	6	Capsicum_frutescens	6	0.087594734	0.022851717	0.025494873	0.205126211	0.072994381	0.451903653	0.131687303	0.002347128	0	ind:2430 gp:6	0.451903653	435	546
633	GPC118970	-36.18208755	-92.89519952	Capsicum_frutescens	6	Capsicum_frutescens	6	0.087594734	0.022851717	0.025494873	0.205126211	0.072994381	0.451903653	0.131687303	0.002347128	0	ind:2430 gp:6	0.451903653	435	546
634	GPC064890	-34.74160803	87.47058155	Capsicum_chinense	4	Capsicum_chinense	4	0.076829979	0.024310784	0.030223883	0.551595825	0.032262414	0.152289093	0.130218777	0.002269245	0	ind:2488 gp:4	0.551595825	488	489
634	GPC082080	-34.74160803	87.47058155	Capsicum_chinense	4	Capsicum_chinense	4	0.076829979	0.024310784	0.030223883	0.551595825	0.032262414	0.152289093	0.130218777	0.002269245	0	ind:2488 gp:4	0.551595825	488	489
635	GPC068580	-59.70317433	15.25934395	Capsicum_annuum	1	Capsicum_annuum	1	0.598927457	0.026824107	0.014067457	0.082059612	0.094773665	0.101993045	0.079508621	0.001846036	0	ind:2674 gp:1	0.598927457	5154	5225
635	GPC068590	-59.70317433	15.25934395	Capsicum_annuum	1	Capsicum_annuum	1	0.598927457	0.026824107	0.014067457	0.082059612	0.094773665	0.101993045	0.079508621	0.001846036	0	ind:2674 gp:1	0.598927457	5154	5225
635	GPC068600	-59.70317433	15.25934395	Capsicum_annuum	1	Capsicum_annuum	1	0.598927457	0.026824107	0.014067457	0.082059612	0.094773665	0.101993045	0.079508621	0.001846036	0	ind:2674 gp:1	0.598927457	5154	5225
635	GPC068630	-59.70317433	15.25934395	Capsicum_annuum	1	Capsicum_annuum	1	0.598927457	0.026824107	0.014067457	0.082059612	0.094773665	0.101993045	0.079508621	0.001846036	0	ind:2674 gp:1	0.598927457	5154	5225
635	GPC068640	-59.70317433	15.25934395	Capsicum_annuum	1	Capsicum_annuum	1	0.598927457	0.026824107	0.014067457	0.082059612	0.094773665	0.101993045	0.079508621	0.001846036	0	ind:2674 gp:1	0.598927457	5154	5225
635	GPC068650	-59.70317433	15.25934395	Capsicum_annuum	1	Capsicum_annuum	1	0.598927457	0.026824107	0.014067457	0.082059612	0.094773665	0.101993045	0.079508621	0.001846036	0	ind:2674 gp:1	0.598927457	5154	5225
635	GPC068660	-59.70317433	15.25934395	Capsicum_annuum	1	Capsicum_annuum	1	0.598927457	0.026824107	0.014067457	0.082059612	0.094773665	0.101993045	0.079508621	0.001846036	0	ind:2674 gp:1	0.598927457	5154	5225
635	GPC068670	-59.70317433	15.25934395	Capsicum_annuum	1	Capsicum_annuum	1	0.598927457	0.026824107	0.014067457	0.082059612	0.094773665	0.101993045	0.079508621	0.001846036	0	ind:2674 gp:1	0.598927457	5154	5225
635	GPC068690	-59.70317433	15.25934395	Capsicum_annuum	1	Capsicum_annuum	1	0.598927457	0.026824107	0.014067457	0.082059612	0.094773665	0.101993045	0.079508621	0.001846036	0	ind:2674 gp:1	0.598927457	5154	5225
636	GPC072590	41.07440014	15.96598963	Capsicum_annuum	1	Capsicum_annuum	1	0.596197621	0.026958311	0.014240962	0.082584363	0.095324513	0.102513938	0.080338688	0.001841605	0	ind:2841 gp:1	0.596197621	5154	5225
636	GPC090570	41.07440014	15.96598963	Capsicum_annuum	1	Capsicum_annuum	1	0.596197621	0.026958311	0.014240962	0.082584363	0.095324513	0.102513938	0.080338688	0.001841605	0	ind:2841 gp:1	0.596197621	5154	5225
637	GPC073350	-17.61560908	-8.84669226	Capsicum_annuum	1	Capsicum_annuum	1	0.580815255	0.027308293	0.014723528	0.084645679	0.101470428	0.105931452	0.083209483	0.001895883	0	ind:2880 gp:1	0.580815255	5154	5225
637	GPC073360	-17.61560908	-8.84669226	Capsicum_annuum	1	Capsicum_annuum	1	0.580815255	0.027308293	0.014723528	0.084645679	0.101470428	0.105931452	0.083209483	0.001895883	0	ind:2880 gp:1	0.580815255	5154	5225
638	GPC074350	79.8639998	-45.70780087	Capsicum_baccatum	2	Capsicum_baccatum	2	0.020841079	0.876606083	0.018323288	0.023458812	0.008190509	0.022927582	0.027084555	0.002568093	0	ind:2929 gp:2	0.876606083	302	304
638	GPC100450	79.8639998	-45.70780087	Capsicum_baccatum	2	Capsicum_baccatum	2	0.020841079	0.876606083	0.018323288	0.023458812	0.008190509	0.022927582	0.027084555	0.002568093	0	ind:2929 gp:2	0.876606083	302	304
639	GPC074370	-55.78218584	53.4333376	Capsicum_annuum	1	Capsicum_annuum	1	0.601504398	0.026650191	0.013983283	0.081635505	0.093536185	0.101354241	0.079506129	0.001830067	0	ind:2930 gp:1	0.601504398	5154	5225
639	GPC074380	-55.78218584	53.4333376	Capsicum_annuum	1	Capsicum_annuum	1	0.601504398	0.026650191	0.013983283	0.081635505	0.093536185	0.101354241	0.079506129	0.001830067	0	ind:2930 gp:1	0.601504398	5154	5225
639	GPC110890	-55.78218584	53.4333376	Capsicum_annuum	1	Capsicum_annuum	1	0.601504398	0.026650191	0.013983283	0.081635505	0.093536185	0.101354241	0.079506129	0.001830067	0	ind:2930 gp:1	0.601504398	5154	5225
640	GPC076600	-33.15976591	6.712371906	Capsicum_annuum	1	Capsicum_annuum	1	0.599820039	0.02668913	0.014126818	0.082268986	0.093170226	0.101829303	0.080272615	0.001822883	0	ind:3046 gp:1	0.599820039	5154	5225
640	GPC076610	-33.15976591	6.712371906	Capsicum_annuum	1	Capsicum_annuum	1	0.599820039	0.02668913	0.014126818	0.082268986	0.093170226	0.101829303	0.080272615	0.001822883	0	ind:3046 gp:1	0.599820039	5154	5225
641	GPC081260	-37.38538042	-79.00191236	Capsicum_frutescens	6	Capsicum_frutescens	6	0.081798577	0.020693601	0.021736303	0.151679728	0.075682322	0.527957378	0.118251589	0.002200502	0	ind:3382 gp:6	0.527957378	435	546
641	GPC136260	-37.38538042	-79.00191236	Capsicum_frutescens	6	Capsicum_frutescens	6	0.081798577	0.020693601	0.021736303	0.151679728	0.075682322	0.527957378	0.118251589	0.002200502	0	ind:3382 gp:6	0.527957378	435	546
642	GPC081330	-52.04572759	-85.95506807	Capsicum_frutescens	6	Capsicum_frutescens	6	0.081602412	0.021451778	0.022340252	0.154607227	0.07787623	0.515206941	0.124691596	0.002223565	0	ind:3389 gp:6	0.515206941	435	546
642	GPC083020	-52.04572759	-85.95506807	Capsicum_frutescens	6	Capsicum_frutescens	6	0.081602412	0.021451778	0.022340252	0.154607227	0.07787623	0.515206941	0.124691596	0.002223565	0	ind:3389 gp:6	0.515206941	435	546
643	GPC081670	-42.29120756	33.00658952	Capsicum_annuum	1	Capsicum_annuum	1	0.607293794	0.026575758	0.013720804	0.08071771	0.093014816	0.099827907	0.077053664	0.001795548	0	ind:3405 gp:1	0.607293794	5154	5225
643	GPC118120	-42.29120756	33.00658952	Capsicum_annuum	1	Capsicum_annuum	1	0.607293794	0.026575758	0.013720804	0.08071771	0.093014816	0.099827907	0.077053664	0.001795548	0	ind:3405 gp:1	0.607293794	5154	5225
644	GPC081790	80.46466505	-60.79526522	Capsicum_baccatum	2	Capsicum_baccatum	2	0.020154027	0.880354173	0.017823993	0.022300917	0.007962153	0.022619991	0.026289876	0.002494871	0	ind:3414 gp:2	0.880354173	302	304
644	GPC095450	80.46466505	-60.79526522	Capsicum_baccatum	2	Capsicum_baccatum	2	0.020154027	0.880354173	0.017823993	0.022300917	0.007962153	0.022619991	0.026289876	0.002494871	0	ind:3414 gp:2	0.880354173	302	304
644	GPC118630	80.46466505	-60.79526522	Capsicum_baccatum	2	Capsicum_baccatum	2	0.020154027	0.880354173	0.017823993	0.022300917	0.007962153	0.022619991	0.026289876	0.002494871	0	ind:3414 gp:2	0.880354173	302	304
645	GPC082330	29.90141042	-67.6825415	Capsicum_annuum	1	Capsicum_annuum	1	0.576916298	0.027798024	0.015044988	0.086363663	0.095036927	0.110796481	0.086071319	0.0019723	0	ind:3428 gp:1	0.576916298	5154	5225
645	GPC110630	29.90141042	-67.6825415	Capsicum_annuum	1	Capsicum_annuum	1	0.576916298	0.027798024	0.015044988	0.086363663	0.095036927	0.110796481	0.086071319	0.0019723	0	ind:3428 gp:1	0.576916298	5154	5225
646	GPC087400	3.086793124	0.248062265	Capsicum_annuum	1	Capsicum_annuum	1	0.596398746	0.026496832	0.013961779	0.082579375	0.094451284	0.103576224	0.080740503	0.001795256	0	ind:3721 gp:1	0.596398746	5154	5225
646	GPC087410	3.086793124	0.248062265	Capsicum_annuum	1	Capsicum_annuum	1	0.596398746	0.026496832	0.013961779	0.082579375	0.094451284	0.103576224	0.080740503	0.001795256	0	ind:3721 gp:1	0.596398746	5154	5225
647	GPC087830	26.76373853	62.68236857	Capsicum_annuum	1	Capsicum_annuum	1	0.598935346	0.026744594	0.014134709	0.08263176	0.093397339	0.102119434	0.080199204	0.001837613	0	ind:3749 gp:1	0.598935346	5154	5225
647	GPC089180	26.76373853	62.68236857	Capsicum_annuum	1	Capsicum_annuum	1	0.598935346	0.026744594	0.014134709	0.08263176	0.093397339	0.102119434	0.080199204	0.001837613	0	ind:3749 gp:1	0.598935346	5154	5225
648	GPC088010	-7.870735021	62.35573484	Capsicum_annuum	1	Capsicum_annuum	1	0.601909103	0.026559241	0.014004327	0.081811336	0.094128672	0.100745618	0.07901135	0.001830351	0	ind:3757 gp:1	0.601909103	5154	5225
648	GPC088050	-7.870735021	62.35573484	Capsicum_annuum	1	Capsicum_annuum	1	0.601909103	0.026559241	0.014004327	0.081811336	0.094128672	0.100745618	0.07901135	0.001830351	0	ind:3757 gp:1	0.601909103	5154	5225
648	GPC088130	-7.870735021	62.35573484	Capsicum_annuum	1	Capsicum_annuum	1	0.601909103	0.026559241	0.014004327	0.081811336	0.094128672	0.100745618	0.07901135	0.001830351	0	ind:3757 gp:1	0.601909103	5154	5225
649	GPC088420	6.236090618	49.93935885	Capsicum_annuum	1	Capsicum_annuum	1	0.598501764	0.026682983	0.014231179	0.082648862	0.093147405	0.102053626	0.080898618	0.001835563	0	ind:3787 gp:1	0.598501764	5154	5225
649	GPC088940	6.236090618	49.93935885	Capsicum_annuum	1	Capsicum_annuum	1	0.598501764	0.026682983	0.014231179	0.082648862	0.093147405	0.102053626	0.080898618	0.001835563	0	ind:3787 gp:1	0.598501764	5154	5225
649	GPC089360	6.236090618	49.93935885	Capsicum_annuum	1	Capsicum_annuum	1	0.598501764	0.026682983	0.014231179	0.082648862	0.093147405	0.102053626	0.080898618	0.001835563	0	ind:3787 gp:1	0.598501764	5154	5225
650	GPC088490	5.985675453	50.31441876	Capsicum_annuum	1	Capsicum_annuum	1	0.601426959	0.026532583	0.014062072	0.081891922	0.09285412	0.101361733	0.080052642	0.001817968	0	ind:3794 gp:1	0.601426959	5154	5225
650	GPC088620	5.985675453	50.31441876	Capsicum_annuum	1	Capsicum_annuum	1	0.601426959	0.026532583	0.014062072	0.081891922	0.09285412	0.101361733	0.080052642	0.001817968	0	ind:3794 gp:1	0.601426959	5154	5225
651	GPC088530	-13.22310836	54.40200155	Capsicum_annuum	1	Capsicum_annuum	1	0.605498009	0.026562779	0.013781287	0.081180887	0.092615253	0.100048674	0.078518533	0.001794578	0	ind:3798 gp:1	0.605498009	5154	5225
651	GPC088540	-13.22310836	54.40200155	Capsicum_annuum	1	Capsicum_annuum	1	0.605498009	0.026562779	0.013781287	0.081180887	0.092615253	0.100048674	0.078518533	0.001794578	0	ind:3798 gp:1	0.605498009	5154	5225
651	GPC088550	-13.22310836	54.40200155	Capsicum_annuum	1	Capsicum_annuum	1	0.605498009	0.026562779	0.013781287	0.081180887	0.092615253	0.100048674	0.078518533	0.001794578	0	ind:3798 gp:1	0.605498009	5154	5225
652	GPC088850	7.558314926	51.88227991	Capsicum_annuum	1	Capsicum_annuum	1	0.599991807	0.026665497	0.014094425	0.082434	0.093186443	0.101667863	0.080128711	0.001831254	0	ind:3818 gp:1	0.599991807	5154	5225
652	GPC088980	7.558314926	51.88227991	Capsicum_annuum	1	Capsicum_annuum	1	0.599991807	0.026665497	0.014094425	0.082434	0.093186443	0.101667863	0.080128711	0.001831254	0	ind:3818 gp:1	0.599991807	5154	5225
653	GPC091410	13.04817127	32.67870656	Capsicum_annuum	1	Capsicum_annuum	1	0.604717611	0.026610243	0.013864736	0.08113428	0.093477924	0.100675452	0.077670661	0.001849093	0	ind:3989 gp:1	0.604717611	5154	5225
653	GPC092020	13.04817127	32.67870656	Capsicum_annuum	1	Capsicum_annuum	1	0.604717611	0.026610243	0.013864736	0.08113428	0.093477924	0.100675452	0.077670661	0.001849093	0	ind:3989 gp:1	0.604717611	5154	5225
654	GPC091650	47.4408828	40.05486983	Capsicum_annuum	1	Capsicum_annuum	1	0.594913167	0.027422256	0.014446531	0.083628085	0.091916073	0.103968895	0.081814786	0.001890206	0	ind:4006 gp:1	0.594913167	5154	5225
654	GPC091920	47.4408828	40.05486983	Capsicum_annuum	1	Capsicum_annuum	1	0.594913167	0.027422256	0.014446531	0.083628085	0.091916073	0.103968895	0.081814786	0.001890206	0	ind:4006 gp:1	0.594913167	5154	5225
655	GPC091730	-0.313691115	22.35792951	Capsicum_annuum	1	Capsicum_annuum	1	0.595790911	0.026598388	0.01391936	0.082090619	0.098219025	0.101765131	0.07981187	0.001804695	0	ind:4014 gp:1	0.595790911	5154	5225
655	GPC092370	-0.313691115	22.35792951	Capsicum_annuum	1	Capsicum_annuum	1	0.595790911	0.026598388	0.01391936	0.082090619	0.098219025	0.101765131	0.07981187	0.001804695	0	ind:4014 gp:1	0.595790911	5154	5225
655	GPC092400	-0.313691115	22.35792951	Capsicum_annuum	1	Capsicum_annuum	1	0.595790911	0.026598388	0.01391936	0.082090619	0.098219025	0.101765131	0.07981187	0.001804695	0	ind:4014 gp:1	0.595790911	5154	5225
655	GPC092610	-0.313691115	22.35792951	Capsicum_annuum	1	Capsicum_annuum	1	0.595790911	0.026598388	0.01391936	0.082090619	0.098219025	0.101765131	0.07981187	0.001804695	0	ind:4014 gp:1	0.595790911	5154	5225
655	GPC092710	-0.313691115	22.35792951	Capsicum_annuum	1	Capsicum_annuum	1	0.595790911	0.026598388	0.01391936	0.082090619	0.098219025	0.101765131	0.07981187	0.001804695	0	ind:4014 gp:1	0.595790911	5154	5225
655	GPC094540	-0.313691115	22.35792951	Capsicum_annuum	1	Capsicum_annuum	1	0.595790911	0.026598388	0.01391936	0.082090619	0.098219025	0.101765131	0.07981187	0.001804695	0	ind:4014 gp:1	0.595790911	5154	5225
656	GPC091800	9.585239471	49.19687133	Capsicum_annuum	1	Capsicum_annuum	1	0.604542778	0.026468099	0.013913063	0.081568512	0.091817468	0.100645527	0.079254876	0.001789676	0	ind:4021 gp:1	0.604542778	5154	5225
656	GPC093510	9.585239471	49.19687133	Capsicum_annuum	1	Capsicum_annuum	1	0.604542778	0.026468099	0.013913063	0.081568512	0.091817468	0.100645527	0.079254876	0.001789676	0	ind:4021 gp:1	0.604542778	5154	5225
657	GPC092310	2.577011073	-47.33283428	Capsicum_annuum	1	Capsicum_annuum	1	0.579257392	0.027605626	0.014883506	0.086274537	0.091903862	0.111998365	0.08615432	0.001922392	0	ind:4060 gp:1	0.579257392	5154	5225
657	GPC092320	2.577011073	-47.33283428	Capsicum_annuum	1	Capsicum_annuum	1	0.579257392	0.027605626	0.014883506	0.086274537	0.091903862	0.111998365	0.08615432	0.001922392	0	ind:4060 gp:1	0.579257392	5154	5225
658	GPC092570	44.39603799	47.51745737	Capsicum_annuum	1	Capsicum_annuum	1	0.596312019	0.026879534	0.0142578	0.083049484	0.094538493	0.10224059	0.08087724	0.001844839	0	ind:4080 gp:1	0.596312019	5154	5225
658	GPC095040	44.39603799	47.51745737	Capsicum_annuum	1	Capsicum_annuum	1	0.596312019	0.026879534	0.0142578	0.083049484	0.094538493	0.10224059	0.08087724	0.001844839	0	ind:4080 gp:1	0.596312019	5154	5225
659	GPC092730	43.32011921	48.17932376	Capsicum_annuum	1	Capsicum_annuum	1	0.595722719	0.026870201	0.014293899	0.0831955	0.094001753	0.102933563	0.08112263	0.001859734	0	ind:4089 gp:1	0.595722719	5154	5225
659	GPC092750	43.32011921	48.17932376	Capsicum_annuum	1	Capsicum_annuum	1	0.595722719	0.026870201	0.014293899	0.0831955	0.094001753	0.102933563	0.08112263	0.001859734	0	ind:4089 gp:1	0.595722719	5154	5225
660	GPC093740	-0.349336225	22.28441175	Capsicum_annuum	1	Capsicum_annuum	1	0.59350367	0.026898752	0.014153512	0.082644374	0.098198627	0.102147372	0.080593725	0.001859969	0	ind:4170 gp:1	0.59350367	5154	5225
660	GPC094570	-0.349336225	22.28441175	Capsicum_annuum	1	Capsicum_annuum	1	0.59350367	0.026898752	0.014153512	0.082644374	0.098198627	0.102147372	0.080593725	0.001859969	0	ind:4170 gp:1	0.59350367	5154	5225
661	GPC093750	43.09189599	24.92420842	Capsicum_annuum	1	Capsicum_annuum	1	0.59170219	0.027634927	0.014503458	0.084041688	0.093169726	0.104351914	0.082691365	0.001904731	0	ind:4171 gp:1	0.59170219	5154	5225
661	GPC094490	43.09189599	24.92420842	Capsicum_annuum	1	Capsicum_annuum	1	0.59170219	0.027634927	0.014503458	0.084041688	0.093169726	0.104351914	0.082691365	0.001904731	0	ind:4171 gp:1	0.59170219	5154	5225
661	GPC094740	43.09189599	24.92420842	Capsicum_annuum	1	Capsicum_annuum	1	0.59170219	0.027634927	0.014503458	0.084041688	0.093169726	0.104351914	0.082691365	0.001904731	0	ind:4171 gp:1	0.59170219	5154	5225
662	GPC095390	-26.85945119	34.76446703	Capsicum_annuum	1	Capsicum_annuum	1	0.603823527	0.0265349	0.013856658	0.081517516	0.092719366	0.101079792	0.078674873	0.001793367	0	ind:4283 gp:1	0.603823527	5154	5225
662	GPC095400	-26.85945119	34.76446703	Capsicum_annuum	1	Capsicum_annuum	1	0.603823527	0.0265349	0.013856658	0.081517516	0.092719366	0.101079792	0.078674873	0.001793367	0	ind:4283 gp:1	0.603823527	5154	5225
662	GPC095760	-26.85945119	34.76446703	Capsicum_annuum	1	Capsicum_annuum	1	0.603823527	0.0265349	0.013856658	0.081517516	0.092719366	0.101079792	0.078674873	0.001793367	0	ind:4283 gp:1	0.603823527	5154	5225
662	GPC114790	-26.85945119	34.76446703	Capsicum_annuum	1	Capsicum_annuum	1	0.603823527	0.0265349	0.013856658	0.081517516	0.092719366	0.101079792	0.078674873	0.001793367	0	ind:4283 gp:1	0.603823527	5154	5225
663	GPC095430	-32.58770505	20.63212775	Capsicum_annuum	1	Capsicum_annuum	1	0.5975652	0.026929854	0.014122963	0.082318033	0.0937026	0.102650688	0.080871963	0.001838699	0	ind:4286 gp:1	0.5975652	5154	5225
663	GPC119360	-32.58770505	20.63212775	Capsicum_annuum	1	Capsicum_annuum	1	0.5975652	0.026929854	0.014122963	0.082318033	0.0937026	0.102650688	0.080871963	0.001838699	0	ind:4286 gp:1	0.5975652	5154	5225
664	GPC095770	-26.80333414	34.68491247	Capsicum_annuum	1	Capsicum_annuum	1	0.604409995	0.026442959	0.013835986	0.081460829	0.092815551	0.100811915	0.078428128	0.001794637	0	ind:4291 gp:1	0.604409995	5154	5225
664	GPC095780	-26.80333414	34.68491247	Capsicum_annuum	1	Capsicum_annuum	1	0.604409995	0.026442959	0.013835986	0.081460829	0.092815551	0.100811915	0.078428128	0.001794637	0	ind:4291 gp:1	0.604409995	5154	5225
665	GPC095800	-27.18372361	34.82653724	Capsicum_annuum	1	Capsicum_annuum	1	0.605171228	0.026369855	0.013785317	0.081329876	0.092305965	0.100800809	0.078454741	0.001782208	0	ind:4293 gp:1	0.605171228	5154	5225
665	GPC095810	-27.18372361	34.82653724	Capsicum_annuum	1	Capsicum_annuum	1	0.605171228	0.026369855	0.013785317	0.081329876	0.092305965	0.100800809	0.078454741	0.001782208	0	ind:4293 gp:1	0.605171228	5154	5225
665	GPC095820	-27.18372361	34.82653724	Capsicum_annuum	1	Capsicum_annuum	1	0.605171228	0.026369855	0.013785317	0.081329876	0.092305965	0.100800809	0.078454741	0.001782208	0	ind:4293 gp:1	0.605171228	5154	5225
666	GPC099650	-44.56417282	34.00816811	Capsicum_annuum	1	Capsicum_annuum	1	0.604224596	0.02661516	0.013956472	0.081210713	0.093220347	0.100532913	0.078420942	0.001818857	0	ind:4526 gp:1	0.604224596	5154	5225
666	GPC113260	-44.56417282	34.00816811	Capsicum_annuum	1	Capsicum_annuum	1	0.604224596	0.02661516	0.013956472	0.081210713	0.093220347	0.100532913	0.078420942	0.001818857	0	ind:4526 gp:1	0.604224596	5154	5225
667	GPC101840	-67.37827591	-75.7953717	Capsicum_frutescens	6	Capsicum_chinense	4	0.08548288	0.022441246	0.024210821	0.14697777	0.107365703	0.476332161	0.13480191	0.002387511	0	ind:4615 gp:4	0.476332161	488	546
667	GPC105220	-67.37827591	-75.7953717	Capsicum_frutescens	6	Capsicum_chinense	4	0.08548288	0.022441246	0.024210821	0.14697777	0.107365703	0.476332161	0.13480191	0.002387511	0	ind:4615 gp:4	0.476332161	488	546
668	GPC103510	-8.692008207	106.2693907	Capsicum_chinense	4	Capsicum_chinense	4	0.071040249	0.022927153	0.030508148	0.571127069	0.029959643	0.149316879	0.122902349	0.00221851	0	ind:4702 gp:4	0.571127069	488	489
668	GPC104170	-8.692008207	106.2693907	Capsicum_chinense	4	Capsicum_chinense	4	0.071040249	0.022927153	0.030508148	0.571127069	0.029959643	0.149316879	0.122902349	0.00221851	0	ind:4702 gp:4	0.571127069	488	489
670	GPC104570	-18.50330814	99.60069842	Capsicum_chinense	4	Capsicum_chinense	4	0.074990173	0.023331561	0.030879668	0.559471214	0.030941833	0.151167323	0.127002391	0.002215837	0	ind:4777 gp:4	0.559471214	488	489
670	GPC104580	-18.50330814	99.60069842	Capsicum_chinense	4	Capsicum_chinense	4	0.074990173	0.023331561	0.030879668	0.559471214	0.030941833	0.151167323	0.127002391	0.002215837	0	ind:4777 gp:4	0.559471214	488	489
670	GPC104800	-18.50330814	99.60069842	Capsicum_chinense	4	Capsicum_chinense	4	0.074990173	0.023331561	0.030879668	0.559471214	0.030941833	0.151167323	0.127002391	0.002215837	0	ind:4777 gp:4	0.559471214	488	489
671	GPC105690	-29.40390962	-81.81842136	Capsicum_frutescens	6	Capsicum_frutescens	6	0.081618075	0.020056719	0.021081446	0.145457384	0.085350033	0.526284576	0.117976362	0.002175405	0	ind:4856 gp:6	0.526284576	435	546
671	GPC106220	-29.40390962	-81.81842136	Capsicum_frutescens	6	Capsicum_frutescens	6	0.081618075	0.020056719	0.021081446	0.145457384	0.085350033	0.526284576	0.117976362	0.002175405	0	ind:4856 gp:6	0.526284576	435	546
672	GPC107230	40.6901932	-51.3964855	Capsicum_annuum	1	Capsicum_annuum	1	0.575479633	0.027998169	0.015063207	0.086662647	0.095941025	0.111221522	0.085621641	0.002012157	0	ind:4971 gp:1	0.575479633	5154	5225
672	GPC107370	40.6901932	-51.3964855	Capsicum_annuum	1	Capsicum_annuum	1	0.575479633	0.027998169	0.015063207	0.086662647	0.095941025	0.111221522	0.085621641	0.002012157	0	ind:4971 gp:1	0.575479633	5154	5225
673	GPC107290	40.69780705	-51.43466917	Capsicum_annuum	1	Capsicum_annuum	1	0.575568956	0.027977609	0.015139985	0.087056439	0.094746283	0.112010326	0.085473983	0.00202642	0	ind:4975 gp:1	0.575568956	5154	5225
673	GPC107330	40.69780705	-51.43466917	Capsicum_annuum	1	Capsicum_annuum	1	0.575568956	0.027977609	0.015139985	0.087056439	0.094746283	0.112010326	0.085473983	0.00202642	0	ind:4975 gp:1	0.575568956	5154	5225
673	GPC107340	40.69780705	-51.43466917	Capsicum_annuum	1	Capsicum_annuum	1	0.575568956	0.027977609	0.015139985	0.087056439	0.094746283	0.112010326	0.085473983	0.00202642	0	ind:4975 gp:1	0.575568956	5154	5225
673	GPC107360	40.69780705	-51.43466917	Capsicum_annuum	1	Capsicum_annuum	1	0.575568956	0.027977609	0.015139985	0.087056439	0.094746283	0.112010326	0.085473983	0.00202642	0	ind:4975 gp:1	0.575568956	5154	5225
674	GPC108230	-49.4662571	-10.92961693	Capsicum_annuum	1	Capsicum_annuum	1	0.600717143	0.02680729	0.014105066	0.081945266	0.094015351	0.101024875	0.079547546	0.001837462	0	ind:5028 gp:1	0.600717143	5154	5225
674	GPC108280	-49.4662571	-10.92961693	Capsicum_annuum	1	Capsicum_annuum	1	0.600717143	0.02680729	0.014105066	0.081945266	0.094015351	0.101024875	0.079547546	0.001837462	0	ind:5028 gp:1	0.600717143	5154	5225
676	GPC041720	-37.88886104	-12.46076588	Capsicum_annuum	1	Capsicum_annuum	1	0.602262477	0.026685693	0.013909165	0.08158623	0.093840552	0.100978685	0.078917852	0.001819346	0	ind:1283 gp:1	0.602262477	5154	5225
676	GPC109670	-37.88886104	-12.46076588	Capsicum_annuum	1	Capsicum_annuum	1	0.602262477	0.026685693	0.013909165	0.08158623	0.093840552	0.100978685	0.078917852	0.001819346	0	ind:1283 gp:1	0.602262477	5154	5225
677	GPC041750	-37.67057822	-12.52324537	Capsicum_annuum	1	Capsicum_annuum	1	0.602997933	0.026597746	0.013847154	0.081555469	0.093885	0.100785409	0.078530491	0.001800797	0	ind:1284 gp:1	0.602997933	5154	5225
677	GPC109700	-37.67057822	-12.52324537	Capsicum_annuum	1	Capsicum_annuum	1	0.602997933	0.026597746	0.013847154	0.081555469	0.093885	0.100785409	0.078530491	0.001800797	0	ind:1284 gp:1	0.602997933	5154	5225
678	GPC110280	27.60845824	-46.19683032	Capsicum_annuum	1	Capsicum_annuum	1	0.578452583	0.027707107	0.0150493	0.086873611	0.092039337	0.111631396	0.086244618	0.002002047	0	ind:5076 gp:1	0.578452583	5154	5225
678	GPC130940	27.60845824	-46.19683032	Capsicum_annuum	1	Capsicum_annuum	1	0.578452583	0.027707107	0.0150493	0.086873611	0.092039337	0.111631396	0.086244618	0.002002047	0	ind:5076 gp:1	0.578452583	5154	5225
679	GPC110340	-23.30483216	80.88292667	Capsicum_chinense	4	Capsicum_chinense	4	0.077600149	0.023831764	0.030525601	0.553273021	0.031414712	0.151269018	0.129773772	0.002311964	0	ind:5081 gp:4	0.553273021	488	489
679	GPC134350	-23.30483216	80.88292667	Capsicum_chinense	4	Capsicum_chinense	4	0.077600149	0.023831764	0.030525601	0.553273021	0.031414712	0.151269018	0.129773772	0.002311964	0	ind:5081 gp:4	0.553273021	488	489
680	GPC110640	8.870060578	-74.78242394	Capsicum_annuum	1	Capsicum_annuum	1	0.580471313	0.027688074	0.014998007	0.086333047	0.093588021	0.109728179	0.085247936	0.001945422	0	ind:5100 gp:1	0.580471313	5154	5225
680	GPC110670	8.870060578	-74.78242394	Capsicum_annuum	1	Capsicum_annuum	1	0.580471313	0.027688074	0.014998007	0.086333047	0.093588021	0.109728179	0.085247936	0.001945422	0	ind:5100 gp:1	0.580471313	5154	5225
680	GPC110720	8.870060578	-74.78242394	Capsicum_annuum	1	Capsicum_annuum	1	0.580471313	0.027688074	0.014998007	0.086333047	0.093588021	0.109728179	0.085247936	0.001945422	0	ind:5100 gp:1	0.580471313	5154	5225
680	GPC111680	8.870060578	-74.78242394	Capsicum_annuum	1	Capsicum_annuum	1	0.580471313	0.027688074	0.014998007	0.086333047	0.093588021	0.109728179	0.085247936	0.001945422	0	ind:5100 gp:1	0.580471313	5154	5225
680	GPC111690	8.870060578	-74.78242394	Capsicum_annuum	1	Capsicum_annuum	1	0.580471313	0.027688074	0.014998007	0.086333047	0.093588021	0.109728179	0.085247936	0.001945422	0	ind:5100 gp:1	0.580471313	5154	5225
680	GPC111700	8.870060578	-74.78242394	Capsicum_annuum	1	Capsicum_annuum	1	0.580471313	0.027688074	0.014998007	0.086333047	0.093588021	0.109728179	0.085247936	0.001945422	0	ind:5100 gp:1	0.580471313	5154	5225
681	GPC110780	8.623877085	-78.04804776	Capsicum_annuum	1	Capsicum_annuum	1	0.578295915	0.027933632	0.015175197	0.086653278	0.093096256	0.110483064	0.086380236	0.001982422	0	ind:5107 gp:1	0.578295915	5154	5225
681	GPC110820	8.623877085	-78.04804776	Capsicum_annuum	1	Capsicum_annuum	1	0.578295915	0.027933632	0.015175197	0.086653278	0.093096256	0.110483064	0.086380236	0.001982422	0	ind:5107 gp:1	0.578295915	5154	5225
681	GPC110840	8.623877085	-78.04804776	Capsicum_annuum	1	Capsicum_annuum	1	0.578295915	0.027933632	0.015175197	0.086653278	0.093096256	0.110483064	0.086380236	0.001982422	0	ind:5107 gp:1	0.578295915	5154	5225
681	GPC111750	8.623877085	-78.04804776	Capsicum_annuum	1	Capsicum_annuum	1	0.578295915	0.027933632	0.015175197	0.086653278	0.093096256	0.110483064	0.086380236	0.001982422	0	ind:5107 gp:1	0.578295915	5154	5225
681	GPC111770	8.623877085	-78.04804776	Capsicum_annuum	1	Capsicum_annuum	1	0.578295915	0.027933632	0.015175197	0.086653278	0.093096256	0.110483064	0.086380236	0.001982422	0	ind:5107 gp:1	0.578295915	5154	5225
682	GPC110830	13.40385203	-80.58694909	Capsicum_annuum	1	Capsicum_annuum	1	0.578126994	0.028030696	0.015256346	0.086240586	0.093710147	0.110059644	0.086611312	0.001964273	0	ind:5111 gp:1	0.578126994	5154	5225
682	GPC135810	13.40385203	-80.58694909	Capsicum_annuum	1	Capsicum_annuum	1	0.578126994	0.028030696	0.015256346	0.086240586	0.093710147	0.110059644	0.086611312	0.001964273	0	ind:5111 gp:1	0.578126994	5154	5225
683	GPC110860	8.629856289	-78.03710052	Capsicum_annuum	1	Capsicum_annuum	1	0.578303902	0.028014186	0.015295764	0.086857529	0.092781173	0.110808314	0.085939341	0.00199979	0	ind:5113 gp:1	0.578303902	5154	5225
683	GPC135820	8.629856289	-78.03710052	Capsicum_annuum	1	Capsicum_annuum	1	0.578303902	0.028014186	0.015295764	0.086857529	0.092781173	0.110808314	0.085939341	0.00199979	0	ind:5113 gp:1	0.578303902	5154	5225
684	GPC111060	-34.68459517	32.05219143	Capsicum_annuum	1	Capsicum_annuum	1	0.5959654	0.027409962	0.015325441	0.083395285	0.092103313	0.102609572	0.081291226	0.0018998	0	ind:5128 gp:1	0.5959654	5154	5225
684	GPC118020	-34.68459517	32.05219143	Capsicum_annuum	1	Capsicum_annuum	1	0.5959654	0.027409962	0.015325441	0.083395285	0.092103313	0.102609572	0.081291226	0.0018998	0	ind:5128 gp:1	0.5959654	5154	5225
685	GPC134760	-54.702228	-70.95650826	Capsicum_frutescens	6	Undetermined	9	0.222067211	0.025435985	0.022703539	0.151031678	0.084921965	0.346894948	0.144675284	0.00226939	0	ind:6470 gp:9	0.346894948	238	546
685	NA	-54.702228	-70.95650826	Capsicum_frutescens	6	Undetermined	9	0.222067211	0.025435985	0.022703539	0.151031678	0.084921965	0.346894948	0.144675284	0.00226939	0	ind:6470 gp:9	0.346894948	238	546
687	GPC135050	-66.80755099	-65.52061858	Capsicum_frutescens	6	Undetermined	9	0.080141177	0.020586871	0.021132382	0.142390097	0.085855081	0.530724222	0.117045428	0.002124743	0	ind:6491 gp:9	0.530724222	238	546
687	GPC135060	-66.80755099	-65.52061858	Capsicum_frutescens	6	Undetermined	9	0.080141177	0.020586871	0.021132382	0.142390097	0.085855081	0.530724222	0.117045428	0.002124743	0	ind:6491 gp:9	0.530724222	238	546
688	GPC111240	75.95446871	-0.277725529	Capsicum_annuum	1	Capsicum_annuum	1	0.566640909	0.028057749	0.015724235	0.091663944	0.092555851	0.112557834	0.090765773	0.002033704	0	ind:5142 gp:1	0.566640909	5154	5225
688	GPC112120	75.95446871	-0.277725529	Capsicum_annuum	1	Capsicum_annuum	1	0.566640909	0.028057749	0.015724235	0.091663944	0.092555851	0.112557834	0.090765773	0.002033704	0	ind:5142 gp:1	0.566640909	5154	5225
689	GPC135290	43.84730499	-9.359215596	Capsicum_annuum	1	Undetermined	9	0.520317193	0.031293562	0.019023076	0.102603558	0.089703882	0.124814547	0.109781326	0.002462856	0	ind:6512 gp:9	0.520317193	238	5225
689	GPC135410	43.84730499	-9.359215596	Capsicum_annuum	1	Undetermined	9	0.520317193	0.031293562	0.019023076	0.102603558	0.089703882	0.124814547	0.109781326	0.002462856	0	ind:6512 gp:9	0.520317193	238	5225
690	GPC111300	-39.53878604	-89.32002168	Capsicum_frutescens	6	Capsicum_frutescens	6	0.083291004	0.020228725	0.02129003	0.146864761	0.079857479	0.525313075	0.120992214	0.002162713	0	ind:5146 gp:6	0.525313075	435	546
690	GPC120900	-39.53878604	-89.32002168	Capsicum_frutescens	6	Capsicum_frutescens	6	0.083291004	0.020228725	0.02129003	0.146864761	0.079857479	0.525313075	0.120992214	0.002162713	0	ind:5146 gp:6	0.525313075	435	546
691	GPC111820	-67.11127893	-59.00580595	Capsicum_frutescens	6	Capsicum_frutescens	6	0.081193107	0.021140162	0.022184334	0.141412623	0.086633581	0.521809165	0.123413941	0.002213087	0	ind:5188 gp:6	0.521809165	435	546
691	GPC111830	-67.11127893	-59.00580595	Capsicum_frutescens	6	Capsicum_frutescens	6	0.081193107	0.021140162	0.022184334	0.141412623	0.086633581	0.521809165	0.123413941	0.002213087	0	ind:5188 gp:6	0.521809165	435	546
691	GPC112010	-67.11127893	-59.00580595	Capsicum_frutescens	6	Capsicum_frutescens	6	0.081193107	0.021140162	0.022184334	0.141412623	0.086633581	0.521809165	0.123413941	0.002213087	0	ind:5188 gp:6	0.521809165	435	546
691	GPC117870	-67.11127893	-59.00580595	Capsicum_frutescens	6	Capsicum_frutescens	6	0.081193107	0.021140162	0.022184334	0.141412623	0.086633581	0.521809165	0.123413941	0.002213087	0	ind:5188 gp:6	0.521809165	435	546
691	GPC125680	-67.11127893	-59.00580595	Capsicum_frutescens	6	Capsicum_frutescens	6	0.081193107	0.021140162	0.022184334	0.141412623	0.086633581	0.521809165	0.123413941	0.002213087	0	ind:5188 gp:6	0.521809165	435	546
692	GPC111960	-68.35792536	-67.60915554	Capsicum_frutescens	6	Capsicum_frutescens	6	0.081298755	0.020992757	0.021422939	0.141571499	0.083399346	0.527749036	0.121399416	0.002166251	0	ind:5199 gp:6	0.527749036	435	546
692	GPC117130	-68.35792536	-67.60915554	Capsicum_frutescens	6	Capsicum_frutescens	6	0.081298755	0.020992757	0.021422939	0.141571499	0.083399346	0.527749036	0.121399416	0.002166251	0	ind:5199 gp:6	0.527749036	435	546
692	GPC117140	-68.35792536	-67.60915554	Capsicum_frutescens	6	Capsicum_frutescens	6	0.081298755	0.020992757	0.021422939	0.141571499	0.083399346	0.527749036	0.121399416	0.002166251	0	ind:5199 gp:6	0.527749036	435	546
692	GPC117860	-68.35792536	-67.60915554	Capsicum_frutescens	6	Capsicum_frutescens	6	0.081298755	0.020992757	0.021422939	0.141571499	0.083399346	0.527749036	0.121399416	0.002166251	0	ind:5199 gp:6	0.527749036	435	546
692	GPC118830	-68.35792536	-67.60915554	Capsicum_frutescens	6	Capsicum_frutescens	6	0.081298755	0.020992757	0.021422939	0.141571499	0.083399346	0.527749036	0.121399416	0.002166251	0	ind:5199 gp:6	0.527749036	435	546
693	GPC111970	-10.06349331	-31.31930338	Capsicum_annuum	1	Capsicum_annuum	1	0.574381359	0.028520739	0.015350894	0.087078646	0.094481149	0.11132803	0.086843102	0.002016081	0	ind:5200 gp:1	0.574381359	5154	5225
693	GPC117840	-10.06349331	-31.31930338	Capsicum_annuum	1	Capsicum_annuum	1	0.574381359	0.028520739	0.015350894	0.087078646	0.094481149	0.11132803	0.086843102	0.002016081	0	ind:5200 gp:1	0.574381359	5154	5225
694	GPC111990	-35.46473047	19.16239918	Capsicum_annuum	1	Capsicum_annuum	1	0.595774033	0.02710861	0.014295431	0.083054463	0.093365892	0.103351202	0.081174183	0.001876185	0	ind:5202 gp:1	0.595774033	5154	5225
694	GPC117850	-35.46473047	19.16239918	Capsicum_annuum	1	Capsicum_annuum	1	0.595774033	0.02710861	0.014295431	0.083054463	0.093365892	0.103351202	0.081174183	0.001876185	0	ind:5202 gp:1	0.595774033	5154	5225
695	GPC112270	36.67806079	-30.03529834	Capsicum_annuum	1	Capsicum_annuum	1	0.572359439	0.027724278	0.015166997	0.088956148	0.094635053	0.111695285	0.087504146	0.001958653	0	ind:5220 gp:1	0.572359439	5154	5225
695	GPC113080	36.67806079	-30.03529834	Capsicum_annuum	1	Capsicum_annuum	1	0.572359439	0.027724278	0.015166997	0.088956148	0.094635053	0.111695285	0.087504146	0.001958653	0	ind:5220 gp:1	0.572359439	5154	5225
696	GPC112410	-47.05980781	34.36248573	Capsicum_annuum	1	Capsicum_annuum	1	0.599957095	0.027190096	0.014887456	0.08219523	0.092529036	0.101275811	0.080095301	0.001869976	0	ind:5230 gp:1	0.599957095	5154	5225
696	GPC113630	-47.05980781	34.36248573	Capsicum_annuum	1	Capsicum_annuum	1	0.599957095	0.027190096	0.014887456	0.08219523	0.092529036	0.101275811	0.080095301	0.001869976	0	ind:5230 gp:1	0.599957095	5154	5225
697	GPC112550	-15.15453104	-20.12882494	Capsicum_annuum	1	Capsicum_annuum	1	0.591885087	0.026686131	0.014133781	0.083057814	0.095839485	0.105322803	0.08125816	0.00181674	0	ind:5237 gp:1	0.591885087	5154	5225
697	GPC118240	-15.15453104	-20.12882494	Capsicum_annuum	1	Capsicum_annuum	1	0.591885087	0.026686131	0.014133781	0.083057814	0.095839485	0.105322803	0.08125816	0.00181674	0	ind:5237 gp:1	0.591885087	5154	5225
698	GPC112740	77.63354016	44.25883082	Capsicum_annuum	1	Capsicum_annuum	1	0.581502872	0.028021082	0.015233125	0.086471665	0.093112639	0.108623889	0.085095658	0.001939071	0	ind:5253 gp:1	0.581502872	5154	5225
698	GPC128860	77.63354016	44.25883082	Capsicum_annuum	1	Capsicum_annuum	1	0.581502872	0.028021082	0.015233125	0.086471665	0.093112639	0.108623889	0.085095658	0.001939071	0	ind:5253 gp:1	0.581502872	5154	5225
699	GPC113040	-47.38477277	34.83292312	Capsicum_annuum	1	Capsicum_annuum	1	0.596806579	0.027497126	0.015267708	0.082627881	0.092867169	0.101919699	0.081099986	0.001913853	0	ind:5278 gp:1	0.596806579	5154	5225
699	GPC131460	-47.38477277	34.83292312	Capsicum_annuum	1	Capsicum_annuum	1	0.596806579	0.027497126	0.015267708	0.082627881	0.092867169	0.101919699	0.081099986	0.001913853	0	ind:5278 gp:1	0.596806579	5154	5225
700	GPC113590	8.128572197	-40.48981125	Capsicum_annuum	1	Capsicum_annuum	1	0.582844467	0.027261231	0.014712363	0.084482248	0.097819424	0.107842119	0.083143305	0.001894844	0	ind:5326 gp:1	0.582844467	5154	5225
700	GPC118330	8.128572197	-40.48981125	Capsicum_annuum	1	Capsicum_annuum	1	0.582844467	0.027261231	0.014712363	0.084482248	0.097819424	0.107842119	0.083143305	0.001894844	0	ind:5326 gp:1	0.582844467	5154	5225
701	GPC113690	-6.992892437	-45.08696521	Capsicum_annuum	1	Capsicum_annuum	1	0.573739653	0.028144625	0.015436955	0.0874921	0.092263525	0.113563181	0.08736675	0.001993211	0	ind:5332 gp:1	0.573739653	5154	5225
701	GPC119300	-6.992892437	-45.08696521	Capsicum_annuum	1	Capsicum_annuum	1	0.573739653	0.028144625	0.015436955	0.0874921	0.092263525	0.113563181	0.08736675	0.001993211	0	ind:5332 gp:1	0.573739653	5154	5225
702	GPC113750	33.49296907	-27.22705144	Capsicum_annuum	1	Capsicum_annuum	1	0.579579592	0.027789878	0.015020321	0.086475456	0.093721554	0.111043506	0.084383361	0.001986332	0	ind:5335 gp:1	0.579579592	5154	5225
702	GPC118680	33.49296907	-27.22705144	Capsicum_annuum	1	Capsicum_annuum	1	0.579579592	0.027789878	0.015020321	0.086475456	0.093721554	0.111043506	0.084383361	0.001986332	0	ind:5335 gp:1	0.579579592	5154	5225
703	GPC113760	26.83138	-68.29754646	Capsicum_annuum	1	Capsicum_annuum	1	0.579577882	0.027682001	0.01500959	0.085966304	0.09460625	0.109862063	0.085338622	0.001957288	0	ind:5336 gp:1	0.579577882	5154	5225
703	GPC120600	26.83138	-68.29754646	Capsicum_annuum	1	Capsicum_annuum	1	0.579577882	0.027682001	0.01500959	0.085966304	0.09460625	0.109862063	0.085338622	0.001957288	0	ind:5336 gp:1	0.579577882	5154	5225
704	GPC135910	-68.29392231	-67.59406188	Capsicum_frutescens	6	Undetermined	9	0.115656379	0.023054115	0.022936838	0.150185609	0.081233425	0.466085493	0.138540264	0.002307879	0	ind:6567 gp:9	0.466085493	238	546
704	GPC117120	-68.29392231	-67.59406188	Capsicum_frutescens	6	Undetermined	9	0.115656379	0.023054115	0.022936838	0.150185609	0.081233425	0.466085493	0.138540264	0.002307879	0	ind:6567 gp:9	0.466085493	238	546
705	GPC113900	-67.63459854	9.756104574	Capsicum_annuum	1	Capsicum_annuum	1	0.516891439	0.028218963	0.018001139	0.123440013	0.085365152	0.119418984	0.10664113	0.00202318	0	ind:5348 gp:1	0.516891439	5154	5225
705	GPC120880	-67.63459854	9.756104574	Capsicum_annuum	1	Capsicum_annuum	1	0.516891439	0.028218963	0.018001139	0.123440013	0.085365152	0.119418984	0.10664113	0.00202318	0	ind:5348 gp:1	0.516891439	5154	5225
706	GPC136060	56.23359164	59.51176172	Capsicum_annuum	1	Undetermined	9	0.491701348	0.029601499	0.019797994	0.129117071	0.085154221	0.127136627	0.115300223	0.002191018	0	ind:6579 gp:9	0.491701348	238	5225
706	GPC123580	56.23359164	59.51176172	Capsicum_annuum	1	Undetermined	9	0.491701348	0.029601499	0.019797994	0.129117071	0.085154221	0.127136627	0.115300223	0.002191018	0	ind:6579 gp:9	0.491701348	238	5225
706	GPC123610	56.23359164	59.51176172	Capsicum_annuum	1	Undetermined	9	0.491701348	0.029601499	0.019797994	0.129117071	0.085154221	0.127136627	0.115300223	0.002191018	0	ind:6579 gp:9	0.491701348	238	5225
706	GPC123700	56.23359164	59.51176172	Capsicum_annuum	1	Undetermined	9	0.491701348	0.029601499	0.019797994	0.129117071	0.085154221	0.127136627	0.115300223	0.002191018	0	ind:6579 gp:9	0.491701348	238	5225
706	GPC136070	56.23359164	59.51176172	Capsicum_annuum	1	Undetermined	9	0.491701348	0.029601499	0.019797994	0.129117071	0.085154221	0.127136627	0.115300223	0.002191018	0	ind:6579 gp:9	0.491701348	238	5225
706	GPC136100	56.23359164	59.51176172	Capsicum_annuum	1	Undetermined	9	0.491701348	0.029601499	0.019797994	0.129117071	0.085154221	0.127136627	0.115300223	0.002191018	0	ind:6579 gp:9	0.491701348	238	5225
706	GPC136110	56.23359164	59.51176172	Capsicum_annuum	1	Undetermined	9	0.491701348	0.029601499	0.019797994	0.129117071	0.085154221	0.127136627	0.115300223	0.002191018	0	ind:6579 gp:9	0.491701348	238	5225
707	GPC114070	19.41381392	-6.186897692	Capsicum_annuum	1	Capsicum_annuum	1	0.553475039	0.028392747	0.016795956	0.095174032	0.092016935	0.116160011	0.09598567	0.00199961	0	ind:5352 gp:1	0.553475039	5154	5225
707	GPC122050	19.41381392	-6.186897692	Capsicum_annuum	1	Capsicum_annuum	1	0.553475039	0.028392747	0.016795956	0.095174032	0.092016935	0.116160011	0.09598567	0.00199961	0	ind:5352 gp:1	0.553475039	5154	5225
708	GPC114180	-12.69225084	34.81404021	Capsicum_annuum	1	Capsicum_annuum	1	0.600702602	0.026705076	0.013984746	0.081801861	0.094802575	0.100899613	0.079266597	0.00183693	0	ind:5355 gp:1	0.600702602	5154	5225
708	GPC121780	-12.69225084	34.81404021	Capsicum_annuum	1	Capsicum_annuum	1	0.600702602	0.026705076	0.013984746	0.081801861	0.094802575	0.100899613	0.079266597	0.00183693	0	ind:5355 gp:1	0.600702602	5154	5225
709	GPC115220	-11.59626511	-53.96170254	Capsicum_annuum	1	Capsicum_annuum	1	0.574925416	0.027840119	0.015165059	0.086900979	0.092030888	0.114854636	0.086311124	0.001971779	0	ind:5427 gp:1	0.574925416	5154	5225
709	GPC116070	-11.59626511	-53.96170254	Capsicum_annuum	1	Capsicum_annuum	1	0.574925416	0.027840119	0.015165059	0.086900979	0.092030888	0.114854636	0.086311124	0.001971779	0	ind:5427 gp:1	0.574925416	5154	5225
709	GPC116170	-11.59626511	-53.96170254	Capsicum_annuum	1	Capsicum_annuum	1	0.574925416	0.027840119	0.015165059	0.086900979	0.092030888	0.114854636	0.086311124	0.001971779	0	ind:5427 gp:1	0.574925416	5154	5225
709	GPC116180	-11.59626511	-53.96170254	Capsicum_annuum	1	Capsicum_annuum	1	0.574925416	0.027840119	0.015165059	0.086900979	0.092030888	0.114854636	0.086311124	0.001971779	0	ind:5427 gp:1	0.574925416	5154	5225
709	GPC116190	-11.59626511	-53.96170254	Capsicum_annuum	1	Capsicum_annuum	1	0.574925416	0.027840119	0.015165059	0.086900979	0.092030888	0.114854636	0.086311124	0.001971779	0	ind:5427 gp:1	0.574925416	5154	5225
710	GPC115310	5.691630184	-57.58678694	Capsicum_annuum	1	Capsicum_annuum	1	0.581086213	0.027921202	0.014949741	0.085918397	0.091794823	0.111151003	0.085189897	0.001988725	0	ind:5436 gp:1	0.581086213	5154	5225
710	GPC115560	5.691630184	-57.58678694	Capsicum_annuum	1	Capsicum_annuum	1	0.581086213	0.027921202	0.014949741	0.085918397	0.091794823	0.111151003	0.085189897	0.001988725	0	ind:5436 gp:1	0.581086213	5154	5225
711	GPC115920	-65.71034221	-57.45778923	Capsicum_frutescens	6	Capsicum_frutescens	6	0.081360804	0.020907905	0.021904305	0.138399868	0.087692242	0.524686561	0.122879172	0.002169144	0	ind:5492 gp:6	0.524686561	435	546
711	GPC115950	-65.71034221	-57.45778923	Capsicum_frutescens	6	Capsicum_frutescens	6	0.081360804	0.020907905	0.021904305	0.138399868	0.087692242	0.524686561	0.122879172	0.002169144	0	ind:5492 gp:6	0.524686561	435	546
712	GPC116360	-57.85301603	-56.60607477	Capsicum_frutescens	6	Capsicum_annuum	1	0.084967602	0.020418206	0.021498115	0.139324862	0.087672892	0.525039965	0.118963178	0.00211518	0	ind:5522 gp:1	0.525039965	5154	546
712	GPC124620	-57.85301603	-56.60607477	Capsicum_frutescens	6	Capsicum_annuum	1	0.084967602	0.020418206	0.021498115	0.139324862	0.087672892	0.525039965	0.118963178	0.00211518	0	ind:5522 gp:1	0.525039965	5154	546
712	GPC124830	-57.85301603	-56.60607477	Capsicum_frutescens	6	Capsicum_annuum	1	0.084967602	0.020418206	0.021498115	0.139324862	0.087672892	0.525039965	0.118963178	0.00211518	0	ind:5522 gp:1	0.525039965	5154	546
712	GPC125330	-57.85301603	-56.60607477	Capsicum_frutescens	6	Capsicum_annuum	1	0.084967602	0.020418206	0.021498115	0.139324862	0.087672892	0.525039965	0.118963178	0.00211518	0	ind:5522 gp:1	0.525039965	5154	546
713	GPC117610	-4.881524859	-16.00778869	Capsicum_annuum	1	Capsicum_annuum	1	0.575275204	0.028177062	0.015296091	0.087285911	0.095178839	0.110100296	0.086695228	0.001991369	0	ind:5598 gp:1	0.575275204	5154	5225
713	GPC117620	-4.881524859	-16.00778869	Capsicum_annuum	1	Capsicum_annuum	1	0.575275204	0.028177062	0.015296091	0.087285911	0.095178839	0.110100296	0.086695228	0.001991369	0	ind:5598 gp:1	0.575275204	5154	5225
714	GPC117670	-65.00512765	-63.33280469	Capsicum_frutescens	6	Capsicum_frutescens	6	0.076583857	0.019903669	0.021130241	0.139551568	0.089116645	0.535337306	0.1162651	0.002111616	0	ind:5600 gp:6	0.535337306	435	546
714	GPC117690	-65.00512765	-63.33280469	Capsicum_frutescens	6	Capsicum_frutescens	6	0.076583857	0.019903669	0.021130241	0.139551568	0.089116645	0.535337306	0.1162651	0.002111616	0	ind:5600 gp:6	0.535337306	435	546
715	GPC117720	-67.66468552	-58.30413468	Capsicum_frutescens	6	Capsicum_frutescens	6	0.084389038	0.021963968	0.022955467	0.145314831	0.082327139	0.510967485	0.129786654	0.002295418	0	ind:5604 gp:6	0.510967485	435	546
715	GPC126020	-67.66468552	-58.30413468	Capsicum_frutescens	6	Capsicum_frutescens	6	0.084389038	0.021963968	0.022955467	0.145314831	0.082327139	0.510967485	0.129786654	0.002295418	0	ind:5604 gp:6	0.510967485	435	546
715	GPC126240	-67.66468552	-58.30413468	Capsicum_frutescens	6	Capsicum_frutescens	6	0.084389038	0.021963968	0.022955467	0.145314831	0.082327139	0.510967485	0.129786654	0.002295418	0	ind:5604 gp:6	0.510967485	435	546
716	GPC119640	-15.89365006	-39.36735456	Capsicum_annuum	1	Capsicum_annuum	1	0.579150197	0.027738497	0.014947695	0.086200226	0.093577435	0.110612344	0.085819274	0.001954332	0	ind:5705 gp:1	0.579150197	5154	5225
716	GPC119680	-15.89365006	-39.36735456	Capsicum_annuum	1	Capsicum_annuum	1	0.579150197	0.027738497	0.014947695	0.086200226	0.093577435	0.110612344	0.085819274	0.001954332	0	ind:5705 gp:1	0.579150197	5154	5225
717	GPC119710	-64.23929892	-66.08824301	Capsicum_frutescens	6	Capsicum_frutescens	6	0.078378606	0.020073545	0.020911844	0.137090305	0.084214805	0.539187465	0.118016305	0.002127125	0	ind:5711 gp:6	0.539187465	435	546
717	GPC119720	-64.23929892	-66.08824301	Capsicum_frutescens	6	Capsicum_frutescens	6	0.078378606	0.020073545	0.020911844	0.137090305	0.084214805	0.539187465	0.118016305	0.002127125	0	ind:5711 gp:6	0.539187465	435	546
718	GPC119980	30.49352245	28.67522387	Capsicum_annuum	1	Capsicum_annuum	1	0.599161426	0.027070708	0.014252244	0.083306209	0.090254536	0.103295271	0.08084252	0.001817086	0	ind:5731 gp:1	0.599161426	5154	5225
718	GPC124090	30.49352245	28.67522387	Capsicum_annuum	1	Capsicum_annuum	1	0.599161426	0.027070708	0.014252244	0.083306209	0.090254536	0.103295271	0.08084252	0.001817086	0	ind:5731 gp:1	0.599161426	5154	5225
719	GPC121360	-35.11867281	41.02068877	Capsicum_annuum	1	Capsicum_annuum	1	0.603252701	0.026505456	0.013828977	0.081350951	0.094385435	0.100542352	0.078317145	0.001816982	0	ind:5829 gp:1	0.603252701	5154	5225
719	GPC122940	-35.11867281	41.02068877	Capsicum_annuum	1	Capsicum_annuum	1	0.603252701	0.026505456	0.013828977	0.081350951	0.094385435	0.100542352	0.078317145	0.001816982	0	ind:5829 gp:1	0.603252701	5154	5225
719	GPC123300	-35.11867281	41.02068877	Capsicum_annuum	1	Capsicum_annuum	1	0.603252701	0.026505456	0.013828977	0.081350951	0.094385435	0.100542352	0.078317145	0.001816982	0	ind:5829 gp:1	0.603252701	5154	5225
719	GPC124210	-35.11867281	41.02068877	Capsicum_annuum	1	Capsicum_annuum	1	0.603252701	0.026505456	0.013828977	0.081350951	0.094385435	0.100542352	0.078317145	0.001816982	0	ind:5829 gp:1	0.603252701	5154	5225
720	GPC122020	30.10093073	-24.61924572	Capsicum_annuum	1	Capsicum_annuum	1	0.543091937	0.028794194	0.016738464	0.095522605	0.091067412	0.11931983	0.103398933	0.002066625	0	ind:5872 gp:1	0.543091937	5154	5225
720	GPC122070	30.10093073	-24.61924572	Capsicum_annuum	1	Capsicum_annuum	1	0.543091937	0.028794194	0.016738464	0.095522605	0.091067412	0.11931983	0.103398933	0.002066625	0	ind:5872 gp:1	0.543091937	5154	5225
721	GPC122200	20.16167746	-19.46409178	Capsicum_annuum	1	Capsicum_annuum	1	0.577025523	0.027988946	0.01524118	0.087289888	0.092879477	0.110221512	0.087368555	0.001984919	0	ind:5884 gp:1	0.577025523	5154	5225
721	GPC122210	20.16167746	-19.46409178	Capsicum_annuum	1	Capsicum_annuum	1	0.577025523	0.027988946	0.01524118	0.087289888	0.092879477	0.110221512	0.087368555	0.001984919	0	ind:5884 gp:1	0.577025523	5154	5225
722	GPC122400	-57.97595182	19.19315354	Capsicum_annuum	1	Capsicum_annuum	1	0.601807811	0.026581037	0.013837803	0.081737389	0.094638489	0.100681591	0.078920645	0.001795234	0	ind:5897 gp:1	0.601807811	5154	5225
722	GPC122850	-57.97595182	19.19315354	Capsicum_annuum	1	Capsicum_annuum	1	0.601807811	0.026581037	0.013837803	0.081737389	0.094638489	0.100681591	0.078920645	0.001795234	0	ind:5897 gp:1	0.601807811	5154	5225
723	GPC122820	55.31819283	28.34570827	Capsicum_annuum	1	Capsicum_annuum	1	0.590972614	0.027360551	0.014430055	0.084769611	0.093860113	0.104477216	0.082213834	0.001916006	0	ind:5923 gp:1	0.590972614	5154	5225
723	GPC127610	55.31819283	28.34570827	Capsicum_annuum	1	Capsicum_annuum	1	0.590972614	0.027360551	0.014430055	0.084769611	0.093860113	0.104477216	0.082213834	0.001916006	0	ind:5923 gp:1	0.590972614	5154	5225
723	GPC127620	55.31819283	28.34570827	Capsicum_annuum	1	Capsicum_annuum	1	0.590972614	0.027360551	0.014430055	0.084769611	0.093860113	0.104477216	0.082213834	0.001916006	0	ind:5923 gp:1	0.590972614	5154	5225
723	GPC127630	55.31819283	28.34570827	Capsicum_annuum	1	Capsicum_annuum	1	0.590972614	0.027360551	0.014430055	0.084769611	0.093860113	0.104477216	0.082213834	0.001916006	0	ind:5923 gp:1	0.590972614	5154	5225
723	GPC127640	55.31819283	28.34570827	Capsicum_annuum	1	Capsicum_annuum	1	0.590972614	0.027360551	0.014430055	0.084769611	0.093860113	0.104477216	0.082213834	0.001916006	0	ind:5923 gp:1	0.590972614	5154	5225
724	GPC123110	56.73255428	21.34544758	Capsicum_annuum	1	Capsicum_annuum	1	0.594549551	0.027177537	0.014290248	0.084076886	0.092313703	0.104597553	0.081111486	0.001883035	0	ind:5943 gp:1	0.594549551	5154	5225
724	GPC127670	56.73255428	21.34544758	Capsicum_annuum	1	Capsicum_annuum	1	0.594549551	0.027177537	0.014290248	0.084076886	0.092313703	0.104597553	0.081111486	0.001883035	0	ind:5943 gp:1	0.594549551	5154	5225
724	GPC127680	56.73255428	21.34544758	Capsicum_annuum	1	Capsicum_annuum	1	0.594549551	0.027177537	0.014290248	0.084076886	0.092313703	0.104597553	0.081111486	0.001883035	0	ind:5943 gp:1	0.594549551	5154	5225
724	GPC127690	56.73255428	21.34544758	Capsicum_annuum	1	Capsicum_annuum	1	0.594549551	0.027177537	0.014290248	0.084076886	0.092313703	0.104597553	0.081111486	0.001883035	0	ind:5943 gp:1	0.594549551	5154	5225
724	GPC127700	56.73255428	21.34544758	Capsicum_annuum	1	Capsicum_annuum	1	0.594549551	0.027177537	0.014290248	0.084076886	0.092313703	0.104597553	0.081111486	0.001883035	0	ind:5943 gp:1	0.594549551	5154	5225
724	GPC127710	56.73255428	21.34544758	Capsicum_annuum	1	Capsicum_annuum	1	0.594549551	0.027177537	0.014290248	0.084076886	0.092313703	0.104597553	0.081111486	0.001883035	0	ind:5943 gp:1	0.594549551	5154	5225
724	GPC127720	56.73255428	21.34544758	Capsicum_annuum	1	Capsicum_annuum	1	0.594549551	0.027177537	0.014290248	0.084076886	0.092313703	0.104597553	0.081111486	0.001883035	0	ind:5943 gp:1	0.594549551	5154	5225
724	GPC127730	56.73255428	21.34544758	Capsicum_annuum	1	Capsicum_annuum	1	0.594549551	0.027177537	0.014290248	0.084076886	0.092313703	0.104597553	0.081111486	0.001883035	0	ind:5943 gp:1	0.594549551	5154	5225
724	GPC127740	56.73255428	21.34544758	Capsicum_annuum	1	Capsicum_annuum	1	0.594549551	0.027177537	0.014290248	0.084076886	0.092313703	0.104597553	0.081111486	0.001883035	0	ind:5943 gp:1	0.594549551	5154	5225
724	GPC127750	56.73255428	21.34544758	Capsicum_annuum	1	Capsicum_annuum	1	0.594549551	0.027177537	0.014290248	0.084076886	0.092313703	0.104597553	0.081111486	0.001883035	0	ind:5943 gp:1	0.594549551	5154	5225
724	GPC127760	56.73255428	21.34544758	Capsicum_annuum	1	Capsicum_annuum	1	0.594549551	0.027177537	0.014290248	0.084076886	0.092313703	0.104597553	0.081111486	0.001883035	0	ind:5943 gp:1	0.594549551	5154	5225
725	GPC124580	-58.21455665	-58.67405904	Capsicum_frutescens	6	Capsicum_annuum	1	0.084535151	0.020515882	0.021052553	0.137767865	0.08767053	0.525953457	0.120377834	0.002126729	0	ind:6050 gp:1	0.525953457	5154	546
725	GPC124590	-58.21455665	-58.67405904	Capsicum_frutescens	6	Capsicum_annuum	1	0.084535151	0.020515882	0.021052553	0.137767865	0.08767053	0.525953457	0.120377834	0.002126729	0	ind:6050 gp:1	0.525953457	5154	546
726	GPC124740	-66.69100428	-67.01233738	Capsicum_frutescens	6	Capsicum_frutescens	6	0.075951039	0.02002715	0.02097295	0.139852731	0.088361895	0.537533848	0.115216891	0.002083496	0	ind:6064 gp:6	0.537533848	435	546
726	GPC124760	-66.69100428	-67.01233738	Capsicum_frutescens	6	Capsicum_frutescens	6	0.075951039	0.02002715	0.02097295	0.139852731	0.088361895	0.537533848	0.115216891	0.002083496	0	ind:6064 gp:6	0.537533848	435	546
727	GPC127520	56.7654478	21.38992158	Capsicum_annuum	1	Capsicum_annuum	1	0.593666217	0.027192495	0.014281878	0.083787078	0.093250828	0.104561045	0.08136894	0.001891518	0	ind:6198 gp:1	0.593666217	5154	5225
727	GPC127530	56.7654478	21.38992158	Capsicum_annuum	1	Capsicum_annuum	1	0.593666217	0.027192495	0.014281878	0.083787078	0.093250828	0.104561045	0.08136894	0.001891518	0	ind:6198 gp:1	0.593666217	5154	5225
727	GPC127540	56.7654478	21.38992158	Capsicum_annuum	1	Capsicum_annuum	1	0.593666217	0.027192495	0.014281878	0.083787078	0.093250828	0.104561045	0.08136894	0.001891518	0	ind:6198 gp:1	0.593666217	5154	5225
727	GPC127550	56.7654478	21.38992158	Capsicum_annuum	1	Capsicum_annuum	1	0.593666217	0.027192495	0.014281878	0.083787078	0.093250828	0.104561045	0.08136894	0.001891518	0	ind:6198 gp:1	0.593666217	5154	5225
727	GPC127560	56.7654478	21.38992158	Capsicum_annuum	1	Capsicum_annuum	1	0.593666217	0.027192495	0.014281878	0.083787078	0.093250828	0.104561045	0.08136894	0.001891518	0	ind:6198 gp:1	0.593666217	5154	5225
728	GPC127570	56.81083877	21.3539444	Capsicum_annuum	1	Capsicum_annuum	1	0.594992064	0.027246637	0.014333637	0.083656062	0.092961231	0.104116254	0.080820268	0.001873847	0	ind:6199 gp:1	0.594992064	5154	5225
728	GPC127580	56.81083877	21.3539444	Capsicum_annuum	1	Capsicum_annuum	1	0.594992064	0.027246637	0.014333637	0.083656062	0.092961231	0.104116254	0.080820268	0.001873847	0	ind:6199 gp:1	0.594992064	5154	5225
729	GPC127590	56.77033911	21.34890629	Capsicum_annuum	1	Capsicum_annuum	1	0.592252236	0.027287338	0.014486722	0.08415726	0.093031456	0.104957709	0.081917942	0.001909336	0	ind:6200 gp:1	0.592252236	5154	5225
729	GPC127600	56.77033911	21.34890629	Capsicum_annuum	1	Capsicum_annuum	1	0.592252236	0.027287338	0.014486722	0.08415726	0.093031456	0.104957709	0.081917942	0.001909336	0	ind:6200 gp:1	0.592252236	5154	5225
731	GPC128800	46.13881709	-49.95107929	Capsicum_annuum	1	Capsicum_annuum	1	0.576688281	0.028283666	0.015386731	0.087315086	0.094189559	0.109708817	0.086406445	0.002021414	0	ind:6246 gp:1	0.576688281	5154	5225
731	GPC131370	46.13881709	-49.95107929	Capsicum_annuum	1	Capsicum_annuum	1	0.576688281	0.028283666	0.015386731	0.087315086	0.094189559	0.109708817	0.086406445	0.002021414	0	ind:6246 gp:1	0.576688281	5154	5225
732	GPC131340	17.14133706	-10.19472537	Capsicum_annuum	1	Capsicum_annuum	1	0.574373225	0.02824343	0.015472224	0.086731328	0.096604435	0.109291776	0.087231808	0.002051773	0	ind:6371 gp:1	0.574373225	5154	5225
732	GPC131410	17.14133706	-10.19472537	Capsicum_annuum	1	Capsicum_annuum	1	0.574373225	0.02824343	0.015472224	0.086731328	0.096604435	0.109291776	0.087231808	0.002051773	0	ind:6371 gp:1	0.574373225	5154	5225
733	GPC131400	44.88392243	12.15206071	Capsicum_annuum	1	Capsicum_annuum	1	0.5879352	0.027578536	0.014716244	0.08443663	0.094068714	0.105592686	0.083750409	0.001921581	0	ind:6376 gp:1	0.5879352	5154	5225
733	GPC132150	44.88392243	12.15206071	Capsicum_annuum	1	Capsicum_annuum	1	0.5879352	0.027578536	0.014716244	0.08443663	0.094068714	0.105592686	0.083750409	0.001921581	0	ind:6376 gp:1	0.5879352	5154	5225
734	GPC132160	2.049429393	-67.64463769	Capsicum_annuum	1	Capsicum_annuum	1	0.576481656	0.028070275	0.015277796	0.08669825	0.092460272	0.111343979	0.087660667	0.002007105	0	ind:6410 gp:1	0.576481656	5154	5225
734	GPC132170	2.049429393	-67.64463769	Capsicum_annuum	1	Capsicum_annuum	1	0.576481656	0.028070275	0.015277796	0.08669825	0.092460272	0.111343979	0.087660667	0.002007105	0	ind:6410 gp:1	0.576481656	5154	5225
735	GPC132220	9.171895664	-52.38646251	Capsicum_annuum	1	Capsicum_annuum	1	0.582178503	0.027763615	0.014915349	0.085770851	0.093122829	0.109823926	0.084458113	0.001966815	0	ind:6414 gp:1	0.582178503	5154	5225
735	GPC132260	9.171895664	-52.38646251	Capsicum_annuum	1	Capsicum_annuum	1	0.582178503	0.027763615	0.014915349	0.085770851	0.093122829	0.109823926	0.084458113	0.001966815	0	ind:6414 gp:1	0.582178503	5154	5225
735	GPC132270	9.171895664	-52.38646251	Capsicum_annuum	1	Capsicum_annuum	1	0.582178503	0.027763615	0.014915349	0.085770851	0.093122829	0.109823926	0.084458113	0.001966815	0	ind:6414 gp:1	0.582178503	5154	5225
NA	GPC000600	-25.16607455	32.44681685	Capsicum_annuum	1	Capsicum_annuum	1	0.602901997	0.026525183	0.013938072	0.08164161	0.093195094	0.100887761	0.079108208	0.001802074	0	ind:1 gp:1	0.602901997	5154	5225
NA	GPC000800	26.7590565	-97.08410007	Undetermined	1	Capsicum_annuum	1	0.272296332	0.04511502	0.034554452	0.167090811	0.063899983	0.19479475	0.217638368	0.004610285	0	ind:2 gp:1	0.272296332	5154	55
NA	GPC000900	19.05619513	-5.940671607	Capsicum_annuum	1	Capsicum_annuum	1	0.578543163	0.027901742	0.015106305	0.086510735	0.095568803	0.108766946	0.085609973	0.001992334	0	ind:3 gp:1	0.578543163	5154	5225
NA	GPC001200	53.12450165	21.45843918	Capsicum_annuum	1	Capsicum_annuum	1	0.589652507	0.027470018	0.014775824	0.084800723	0.092708082	0.105237574	0.083454523	0.001900749	0	ind:4 gp:1	0.589652507	5154	5225
NA	GPC001300	37.11041024	7.702059154	Capsicum_annuum	1	Capsicum_annuum	1	0.570461925	0.028756801	0.015756686	0.088143099	0.095775769	0.110208154	0.088865214	0.002032352	0	ind:5 gp:1	0.570461925	5154	5225
NA	GPC001400	25.81957892	-7.31689698	Capsicum_annuum	1	Capsicum_annuum	1	0.575945129	0.028246701	0.015537163	0.088244105	0.091677847	0.109396061	0.088948013	0.002004981	0	ind:6 gp:1	0.575945129	5154	5225
NA	GPC001500	81.07093022	14.5701863	Capsicum_annuum	1	Capsicum_annuum	1	0.590739613	0.027307924	0.014548594	0.084559908	0.093673504	0.104929466	0.082350568	0.001890423	0	ind:7 gp:1	0.590739613	5154	5225
NA	GPC001600	-91.28062519	-31.54454565	Capsicum_chacoense	3	Capsicum_chacoense	3	0.022398931	0.029234901	0.864100747	0.021555759	0.008991729	0.02073284	0.030438908	0.002546186	0	ind:8 gp:3	0.864100747	21	22
NA	GPC001700	3.095945086	98.67537287	Capsicum_chinense	4	Capsicum_chinense	4	0.072219637	0.02296649	0.030196234	0.563745171	0.029829307	0.151587824	0.127294038	0.002161298	0	ind:9 gp:4	0.563745171	488	489
NA	GPC001800	-7.882316469	104.9005818	Capsicum_chinense	4	Capsicum_chinense	4	0.072582421	0.022899673	0.030778112	0.567583548	0.030023599	0.150195686	0.123739212	0.002197749	0	ind:10 gp:4	0.567583548	488	489
NA	GPC002200	11.31775391	34.35446966	Capsicum_annuum	1	Capsicum_annuum	1	0.599405558	0.026558508	0.013971541	0.082306969	0.09488929	0.101168062	0.079840647	0.001859424	0	ind:12 gp:1	0.599405558	5154	5225
NA	GPC002500	-34.44629521	46.01801783	Capsicum_annuum	1	Capsicum_annuum	1	0.600356606	0.026584702	0.01391416	0.081666541	0.094876909	0.101309417	0.079455592	0.001836073	0	ind:14 gp:1	0.600356606	5154	5225
NA	GPC002800	-38.33508615	47.23823722	Capsicum_annuum	1	Capsicum_annuum	1	0.592689689	0.026827222	0.014321521	0.083555585	0.096755688	0.103029492	0.080973402	0.001847401	0	ind:16 gp:1	0.592689689	5154	5225
NA	GPC003000	61.2600518	8.364624968	Capsicum_annuum	1	Capsicum_annuum	1	0.583863399	0.027935291	0.014883933	0.08506159	0.094219016	0.107780728	0.084298097	0.001957946	0	ind:18 gp:1	0.583863399	5154	5225
NA	GPC003010	16.56351597	46.97619381	Capsicum_annuum	1	Capsicum_annuum	1	0.598618251	0.02663489	0.014038538	0.08231632	0.094483676	0.101896931	0.080179305	0.00183209	0	ind:19 gp:1	0.598618251	5154	5225
NA	GPC003020	22.34897234	54.96884211	Capsicum_annuum	1	Capsicum_annuum	1	0.597739321	0.026739691	0.014127561	0.082463308	0.094471973	0.101743916	0.080897084	0.001817147	0	ind:20 gp:1	0.597739321	5154	5225
NA	GPC003030	28.03329018	59.69906686	Capsicum_annuum	1	Capsicum_annuum	1	0.598427516	0.026669433	0.014162764	0.082558027	0.093785321	0.102190611	0.080365798	0.00184053	0	ind:21 gp:1	0.598427516	5154	5225
NA	GPC003040	27.65161568	61.64353657	Capsicum_annuum	1	Capsicum_annuum	1	0.597839975	0.026703173	0.014198775	0.083047974	0.0932832	0.102181187	0.080899519	0.001846196	0	ind:22 gp:1	0.597839975	5154	5225
NA	GPC003060	28.11446227	65.3672419	Capsicum_annuum	1	Capsicum_annuum	1	0.599622804	0.026557404	0.013912868	0.081884823	0.095302649	0.101484206	0.079430526	0.00180472	0	ind:24 gp:1	0.599622804	5154	5225
NA	GPC003070	28.09666573	68.8556459	Capsicum_annuum	1	Capsicum_annuum	1	0.599225181	0.026602253	0.013957141	0.082084197	0.095021691	0.101300089	0.080005222	0.001804226	0	ind:25 gp:1	0.599225181	5154	5225
NA	GPC003080	28.07903591	68.84470399	Capsicum_annuum	1	Capsicum_annuum	1	0.599784176	0.026490779	0.013897705	0.081903133	0.095926517	0.101109175	0.079094449	0.001794066	0	ind:26 gp:1	0.599784176	5154	5225
NA	GPC003100	31.24521899	65.35095673	Capsicum_annuum	1	Capsicum_annuum	1	0.59793372	0.026736864	0.014046755	0.082653919	0.093497899	0.101957446	0.081355251	0.001818147	0	ind:27 gp:1	0.59793372	5154	5225
NA	GPC003110	26.76756316	66.73083471	Capsicum_annuum	1	Capsicum_annuum	1	0.597476023	0.026736719	0.014042808	0.08237757	0.095445102	0.101757121	0.080332111	0.001832545	0	ind:28 gp:1	0.597476023	5154	5225
NA	GPC003120	28.0866198	68.85227364	Capsicum_annuum	1	Capsicum_annuum	1	0.600010565	0.026485752	0.013878834	0.081787271	0.095741534	0.100990314	0.079313242	0.001792488	0	ind:29 gp:1	0.600010565	5154	5225
NA	GPC003130	31.08300178	65.32156233	Capsicum_annuum	1	Capsicum_annuum	1	0.596908752	0.026773966	0.014153675	0.083035244	0.09335352	0.102443032	0.081508033	0.001823778	0	ind:30 gp:1	0.596908752	5154	5225
NA	GPC003150	8.682232887	55.06886259	Capsicum_annuum	1	Capsicum_annuum	1	0.600099861	0.026687546	0.01403227	0.082155344	0.093758302	0.101516284	0.079927298	0.001823095	0	ind:31 gp:1	0.600099861	5154	5225
NA	GPC003160	11.82027521	47.50964868	Capsicum_annuum	1	Capsicum_annuum	1	0.603503155	0.026307185	0.013775144	0.081275015	0.093724026	0.100552054	0.0790637	0.001799721	0	ind:32 gp:1	0.603503155	5154	5225
NA	GPC003180	-26.50788294	42.0883525	Capsicum_annuum	1	Capsicum_annuum	1	0.601801789	0.026542359	0.013956699	0.081604566	0.094782186	0.100770496	0.078752992	0.001788914	0	ind:33 gp:1	0.601801789	5154	5225
NA	GPC003190	17.47171023	55.02435204	Capsicum_annuum	1	Capsicum_annuum	1	0.601103121	0.026493186	0.013887126	0.081794063	0.094567915	0.100680516	0.07965891	0.001815163	0	ind:34 gp:1	0.601103121	5154	5225
NA	GPC003200	16.18252556	55.50245275	Capsicum_annuum	1	Capsicum_annuum	1	0.600991675	0.026501817	0.013897216	0.081513994	0.095092141	0.100765664	0.079429775	0.001807718	0	ind:35 gp:1	0.600991675	5154	5225
NA	GPC003210	-22.99877638	2.522383986	Capsicum_annuum	1	Capsicum_annuum	1	0.599890185	0.026393449	0.014016955	0.081791004	0.09495998	0.101415393	0.079710822	0.001822212	0	ind:36 gp:1	0.599890185	5154	5225
NA	GPC003220	16.75948707	54.24709863	Capsicum_annuum	1	Capsicum_annuum	1	0.600593177	0.026463931	0.013976497	0.082101978	0.093892827	0.100887717	0.080273096	0.001810777	0	ind:37 gp:1	0.600593177	5154	5225
NA	GPC003230	17.15649635	54.86125711	Capsicum_annuum	1	Capsicum_annuum	1	0.599570525	0.026618507	0.014012927	0.082258508	0.094493937	0.101186005	0.08004005	0.001819542	0	ind:38 gp:1	0.599570525	5154	5225
NA	GPC003240	16.03035083	55.56193093	Capsicum_annuum	1	Capsicum_annuum	1	0.600929107	0.02659324	0.013972047	0.081794793	0.09441493	0.101154399	0.079330045	0.001811439	0	ind:39 gp:1	0.600929107	5154	5225
NA	GPC003250	2.389687805	29.39648392	Capsicum_annuum	1	Capsicum_annuum	1	0.602936344	0.026713012	0.013854868	0.081139625	0.094447459	0.100448016	0.078646034	0.001814641	0	ind:40 gp:1	0.602936344	5154	5225
NA	GPC003260	2.385991749	29.39830565	Capsicum_annuum	1	Capsicum_annuum	1	0.602082981	0.026765753	0.0139112	0.081645984	0.093317871	0.101443649	0.079020474	0.001812089	0	ind:41 gp:1	0.602082981	5154	5225
NA	GPC003270	-4.204187812	64.53787026	Capsicum_annuum	1	Capsicum_annuum	1	0.600425181	0.02657476	0.014130765	0.082040454	0.093737302	0.10126882	0.079997299	0.001825418	0	ind:42 gp:1	0.600425181	5154	5225
NA	GPC003280	-19.5172847	40.74024386	Capsicum_annuum	1	Capsicum_annuum	1	0.601858047	0.026641667	0.013988334	0.081691274	0.0938535	0.100998837	0.079144758	0.001823583	0	ind:43 gp:1	0.601858047	5154	5225
NA	GPC003290	-12.7551366	13.52951349	Capsicum_annuum	1	Capsicum_annuum	1	0.59729422	0.026669875	0.01415976	0.082564856	0.094665687	0.10182176	0.080983609	0.001840234	0	ind:44 gp:1	0.59729422	5154	5225
NA	GPC003320	-11.09339357	52.55036037	Capsicum_annuum	1	Capsicum_annuum	1	0.603096936	0.026415445	0.01393195	0.081554223	0.093555089	0.100438447	0.079212412	0.001795498	0	ind:47 gp:1	0.603096936	5154	5225
NA	GPC003330	-11.02540052	52.01024239	Capsicum_annuum	1	Capsicum_annuum	1	0.603722213	0.026482903	0.013932483	0.081587626	0.093219161	0.100394198	0.078860231	0.001801186	0	ind:48 gp:1	0.603722213	5154	5225
NA	GPC003340	-13.44214377	59.62981293	Capsicum_annuum	1	Capsicum_annuum	1	0.602072043	0.026595102	0.014040356	0.082004976	0.092912404	0.100862048	0.079690116	0.001822954	0	ind:49 gp:1	0.602072043	5154	5225
NA	GPC003350	-33.94714035	7.955010372	Capsicum_annuum	1	Capsicum_annuum	1	0.601012756	0.026546104	0.014107951	0.082165128	0.09285956	0.101631131	0.079870986	0.001806383	0	ind:50 gp:1	0.601012756	5154	5225
NA	GPC003360	-39.7418313	31.43005556	Capsicum_annuum	1	Capsicum_annuum	1	0.605263473	0.026500735	0.013717514	0.080902482	0.093855042	0.100186346	0.077784668	0.00178974	0	ind:51 gp:1	0.605263473	5154	5225
NA	GPC003370	-13.49750785	58.98370387	Capsicum_annuum	1	Capsicum_annuum	1	0.605137734	0.026438383	0.013771705	0.081178468	0.09362485	0.099774638	0.078284845	0.001789377	0	ind:52 gp:1	0.605137734	5154	5225
NA	GPC003380	8.531696802	42.74811285	Capsicum_annuum	1	Capsicum_annuum	1	0.601078321	0.026572312	0.014020411	0.082515561	0.092921703	0.101466572	0.079599201	0.001825921	0	ind:53 gp:1	0.601078321	5154	5225
NA	GPC003390	14.94939887	46.88094746	Capsicum_annuum	1	Capsicum_annuum	1	0.6001863	0.026761557	0.014086315	0.082338396	0.093206342	0.10155185	0.080035336	0.001833904	0	ind:54 gp:1	0.6001863	5154	5225
NA	GPC003400	-28.30857128	-5.250968572	Capsicum_annuum	1	Capsicum_annuum	1	0.59115751	0.027301253	0.01475183	0.085631135	0.092118922	0.103729073	0.083422119	0.001888159	0	ind:55 gp:1	0.59115751	5154	5225
NA	GPC003410	1.974052539	9.10374073	Capsicum_annuum	1	Capsicum_annuum	1	0.595891675	0.02693455	0.014168219	0.082590457	0.09371396	0.103838497	0.081061114	0.001801529	0	ind:56 gp:1	0.595891675	5154	5225
NA	GPC003420	-29.07632351	3.334420834	Capsicum_annuum	1	Capsicum_annuum	1	0.602264618	0.026490591	0.013913009	0.082150983	0.092609766	0.101276021	0.079475648	0.001819363	0	ind:57 gp:1	0.602264618	5154	5225
NA	GPC003430	52.81725181	9.702565894	Capsicum_annuum	1	Capsicum_annuum	1	0.598522765	0.026652313	0.014038021	0.08230101	0.096127285	0.101696751	0.07883423	0.001827625	0	ind:58 gp:1	0.598522765	5154	5225
NA	GPC003440	51.78834972	9.429922478	Capsicum_annuum	1	Capsicum_annuum	1	0.599205894	0.026708194	0.014235536	0.082618819	0.093335274	0.102188488	0.079882791	0.001825005	0	ind:59 gp:1	0.599205894	5154	5225
NA	GPC003450	52.25944936	9.450867012	Capsicum_annuum	1	Capsicum_annuum	1	0.599389704	0.026551737	0.01408638	0.081983443	0.095183947	0.101651873	0.07932958	0.001823337	0	ind:60 gp:1	0.599389704	5154	5225
NA	GPC003460	21.0516311	26.92929525	Capsicum_annuum	1	Capsicum_annuum	1	0.59423809	0.027274258	0.014341173	0.08306371	0.09444341	0.103585163	0.081185672	0.001868523	0	ind:61 gp:1	0.59423809	5154	5225
NA	GPC003470	13.1699672	13.07530057	Capsicum_annuum	1	Capsicum_annuum	1	0.592173948	0.027237519	0.01453089	0.083964173	0.094417963	0.104167027	0.081641896	0.001866585	0	ind:62 gp:1	0.592173948	5154	5225
NA	GPC003480	-24.18996408	19.42679267	Capsicum_annuum	1	Capsicum_annuum	1	0.584869553	0.027670021	0.014873727	0.08544557	0.093857517	0.106055245	0.085305149	0.001923218	0	ind:63 gp:1	0.584869553	5154	5225
NA	GPC003490	4.050193679	-12.93535394	Capsicum_annuum	1	Capsicum_annuum	1	0.586141532	0.027468446	0.014713744	0.084659086	0.096912283	0.105857902	0.08233909	0.001907917	0	ind:64 gp:1	0.586141532	5154	5225
NA	GPC003500	-0.269548435	22.3028217	Capsicum_annuum	1	Capsicum_annuum	1	0.59223988	0.026971975	0.014269894	0.083072346	0.098099466	0.10241807	0.081067189	0.001861179	0	ind:65 gp:1	0.59223988	5154	5225
NA	GPC003530	-41.6232199	44.22600093	Capsicum_annuum	1	Capsicum_annuum	1	0.594462067	0.027176656	0.014366027	0.083507195	0.092878518	0.103390422	0.08232294	0.001896174	0	ind:66 gp:1	0.594462067	5154	5225
NA	GPC003540	-30.68673139	40.15132993	Capsicum_annuum	1	Capsicum_annuum	1	0.604079768	0.026339811	0.013802918	0.081573755	0.093367393	0.100564582	0.078471651	0.001800122	0	ind:67 gp:1	0.604079768	5154	5225
NA	GPC003570	-36.16700416	-17.7656013	Capsicum_annuum	1	Capsicum_annuum	1	0.595585339	0.026940648	0.014285709	0.08297564	0.094063473	0.103127626	0.081164505	0.001857061	0	ind:70 gp:1	0.595585339	5154	5225
NA	GPC003630	6.807379405	23.37004526	Capsicum_annuum	1	Capsicum_annuum	1	0.595828135	0.026889302	0.014249604	0.083660493	0.09401767	0.102682483	0.080840409	0.001831904	0	ind:72 gp:1	0.595828135	5154	5225
NA	GPC003640	22.16725377	-21.47645633	Capsicum_annuum	1	Capsicum_annuum	1	0.587555467	0.026997804	0.014382643	0.084354291	0.095492056	0.106854696	0.082491098	0.001871945	0	ind:73 gp:1	0.587555467	5154	5225
NA	GPC003660	10.79970185	15.87687332	Capsicum_annuum	1	Capsicum_annuum	1	0.594755898	0.027009469	0.014254233	0.083647261	0.092950713	0.10427567	0.081268149	0.001838607	0	ind:74 gp:1	0.594755898	5154	5225
NA	GPC003710	33.21568978	7.657259665	Capsicum_annuum	1	Capsicum_annuum	1	0.57962921	0.028008465	0.015352108	0.086654331	0.093370087	0.108359705	0.086634793	0.001991301	0	ind:75 gp:1	0.57962921	5154	5225
NA	GPC003720	33.20211405	7.663461664	Capsicum_annuum	1	Capsicum_annuum	1	0.584081881	0.027924816	0.015167426	0.085857374	0.093036965	0.107145732	0.084842759	0.001943048	0	ind:76 gp:1	0.584081881	5154	5225
NA	GPC003730	10.98539132	56.76154806	Capsicum_annuum	1	Capsicum_annuum	1	0.596594846	0.026822034	0.014237872	0.083393383	0.092950166	0.103461742	0.080690663	0.001849294	0	ind:77 gp:1	0.596594846	5154	5225
NA	GPC003750	75.90269761	17.16869199	Capsicum_annuum	1	Capsicum_annuum	1	0.596153614	0.026884206	0.014208335	0.083402009	0.093182747	0.103612174	0.080707085	0.001849831	0	ind:78 gp:1	0.596153614	5154	5225
NA	GPC003760	31.81078459	4.961398029	Capsicum_annuum	1	Capsicum_annuum	1	0.590426807	0.027169543	0.014439074	0.084338971	0.094434653	0.104866459	0.082455623	0.00186887	0	ind:79 gp:1	0.590426807	5154	5225
NA	GPC003780	-45.45629985	-30.95765443	Capsicum_annuum	1	Capsicum_annuum	1	0.593236121	0.027249025	0.01452413	0.083322885	0.09387922	0.10321328	0.08270153	0.001873809	0	ind:80 gp:1	0.593236121	5154	5225
NA	GPC003800	-35.12155381	40.96676933	Capsicum_annuum	1	Capsicum_annuum	1	0.601114833	0.026591478	0.013851163	0.081685558	0.094246299	0.101283002	0.079421393	0.001806276	0	ind:81 gp:1	0.601114833	5154	5225
NA	GPC003820	-50.47309119	54.57331694	Capsicum_annuum	1	Capsicum_annuum	1	0.602062006	0.0265121	0.013961122	0.081665607	0.093588781	0.101121993	0.079264354	0.001824036	0	ind:83 gp:1	0.602062006	5154	5225
NA	GPC003830	-37.63897448	-5.081062948	Capsicum_annuum	1	Capsicum_annuum	1	0.605318806	0.026445126	0.013809749	0.081213294	0.092836005	0.100191655	0.078373994	0.001811372	0	ind:84 gp:1	0.605318806	5154	5225
NA	GPC003850	-75.48455321	48.07615692	Capsicum_annuum	1	Capsicum_annuum	1	0.59967726	0.026671963	0.014148483	0.082153306	0.093694525	0.101868217	0.079941016	0.00184523	0	ind:86 gp:1	0.59967726	5154	5225
NA	GPC003870	-37.57007752	7.986257989	Capsicum_annuum	1	Capsicum_annuum	1	0.60117766	0.02643141	0.013836843	0.081684443	0.094223389	0.10155639	0.079341651	0.001748214	0	ind:87 gp:1	0.60117766	5154	5225
NA	GPC003910	-29.0161468	-5.470479294	Capsicum_annuum	1	Capsicum_annuum	1	0.598965406	0.026856956	0.014205669	0.082803501	0.092655393	0.102313365	0.080354589	0.00184512	0	ind:88 gp:1	0.598965406	5154	5225
NA	GPC003950	-45.47699742	-31.06898798	Capsicum_annuum	1	Capsicum_annuum	1	0.593793303	0.027237583	0.014512839	0.083358071	0.093690549	0.103195402	0.082326064	0.001886188	0	ind:91 gp:1	0.593793303	5154	5225
NA	GPC003960	-36.75443993	8.650212965	Capsicum_annuum	1	Capsicum_annuum	1	0.6039912	0.026461151	0.013822951	0.080743302	0.094357594	0.100224532	0.078594491	0.001804778	0	ind:92 gp:1	0.6039912	5154	5225
NA	GPC003970	-29.64772142	-3.188884515	Capsicum_annuum	1	Capsicum_annuum	1	0.597238941	0.026890071	0.014290447	0.082937971	0.093063931	0.102375933	0.081356303	0.001846403	0	ind:93 gp:1	0.597238941	5154	5225
NA	GPC003990	-52.22848099	49.14546247	Capsicum_annuum	1	Capsicum_annuum	1	0.602621441	0.026483929	0.013896477	0.081246849	0.094825715	0.100750087	0.078365181	0.001810322	0	ind:94 gp:1	0.602621441	5154	5225
NA	GPC004040	-36.6209192	5.502582584	Capsicum_annuum	1	Capsicum_annuum	1	0.593819764	0.027110865	0.014530082	0.0836188	0.09279674	0.103432441	0.082826755	0.001864552	0	ind:98 gp:1	0.593819764	5154	5225
NA	GPC004050	-35.12823072	5.475240584	Capsicum_annuum	1	Capsicum_annuum	1	0.59407091	0.026933597	0.014304579	0.083005475	0.095594881	0.10320257	0.08103963	0.001848358	0	ind:99 gp:1	0.59407091	5154	5225
NA	GPC004070	-24.02712229	88.79129994	Capsicum_chinense	4	Capsicum_chinense	4	0.078150965	0.024095247	0.030060076	0.550608453	0.031340396	0.150701204	0.132731041	0.002312619	0	ind:101 gp:4	0.550608453	488	489
NA	GPC004080	8.100369415	-5.17539582	Capsicum_annuum	1	Capsicum_annuum	1	0.590999051	0.02698009	0.014177501	0.083741338	0.096134961	0.104839123	0.081291498	0.001836438	0	ind:102 gp:1	0.590999051	5154	5225
NA	GPC004090	12.70251072	-39.96249477	Capsicum_annuum	1	Capsicum_annuum	1	0.573754425	0.027819282	0.015281393	0.087400967	0.09360692	0.112810919	0.087326343	0.001999753	0	ind:103 gp:1	0.573754425	5154	5225
NA	GPC004110	49.42070665	-26.89315483	Capsicum_annuum	1	Capsicum_annuum	1	0.565961616	0.028955057	0.016252409	0.090664047	0.092699684	0.112457016	0.090914322	0.002095849	0	ind:105 gp:1	0.565961616	5154	5225
NA	GPC004120	15.5106767	-18.47339777	Capsicum_annuum	1	Capsicum_annuum	1	0.576034718	0.028182932	0.015400234	0.087785797	0.092672582	0.111110551	0.086787109	0.002026077	0	ind:106 gp:1	0.576034718	5154	5225
NA	GPC004140	10.31026527	-18.24754942	Capsicum_annuum	1	Capsicum_annuum	1	0.586557236	0.027485479	0.014447442	0.084296891	0.096440701	0.10656193	0.082340585	0.001869736	0	ind:107 gp:1	0.586557236	5154	5225
NA	GPC004150	7.840649548	7.966442846	Capsicum_annuum	1	Capsicum_annuum	1	0.593066847	0.026851978	0.01422705	0.08371524	0.094626432	0.103983431	0.08172236	0.001806662	0	ind:108 gp:1	0.593066847	5154	5225
NA	GPC004170	4.518687924	-37.38332167	Capsicum_annuum	1	Capsicum_annuum	1	0.571629516	0.028019091	0.015402603	0.087668064	0.096501782	0.111430577	0.08734437	0.002003996	0	ind:110 gp:1	0.571629516	5154	5225
NA	GPC004180	-3.421229154	-21.42631095	Capsicum_annuum	1	Capsicum_annuum	1	0.57780152	0.027921844	0.015143408	0.086326873	0.095136437	0.109586211	0.08612555	0.001958158	0	ind:111 gp:1	0.57780152	5154	5225
NA	GPC004190	4.3306751	-19.51550083	Capsicum_annuum	1	Capsicum_annuum	1	0.57468882	0.028237949	0.0152303	0.0875982	0.094531553	0.11160127	0.086118182	0.001993727	0	ind:112 gp:1	0.57468882	5154	5225
NA	GPC004210	-7.874209396	-25.58634946	Capsicum_annuum	1	Capsicum_annuum	1	0.578840854	0.0281878	0.01512794	0.086920763	0.093084963	0.110273436	0.085590524	0.001973719	0	ind:113 gp:1	0.578840854	5154	5225
NA	GPC004220	44.2553942	-7.282827504	Capsicum_annuum	1	Capsicum_annuum	1	0.530117146	0.030850559	0.018511323	0.099711052	0.088995429	0.122499041	0.106904941	0.002410508	0	ind:114 gp:1	0.530117146	5154	5225
NA	GPC004240	11.40014478	-19.31981791	Capsicum_annuum	1	Capsicum_annuum	1	0.58055172	0.027651653	0.014685122	0.086671356	0.093903686	0.109524472	0.085140658	0.001871333	0	ind:115 gp:1	0.58055172	5154	5225
NA	GPC004250	-36.2962979	28.58590117	Capsicum_annuum	1	Capsicum_annuum	1	0.603607254	0.026564692	0.01389942	0.081558796	0.093127456	0.100878099	0.078554617	0.001809666	0	ind:116 gp:1	0.603607254	5154	5225
NA	GPC004260	-40.23790717	-21.20975383	Capsicum_annuum	1	Capsicum_annuum	1	0.595875376	0.02698419	0.014158357	0.082817829	0.09548036	0.102479041	0.080368599	0.001836249	0	ind:117 gp:1	0.595875376	5154	5225
NA	GPC004290	-19.42700683	100.6796361	Capsicum_chinense	4	Capsicum_chinense	4	0.078808955	0.02411117	0.031927764	0.509634634	0.037399196	0.180504285	0.135297138	0.002316859	0	ind:120 gp:4	0.509634634	488	489
NA	GPC004310	44.60687122	51.13900182	Capsicum_annuum	1	Capsicum_annuum	1	0.598377502	0.026863846	0.014177791	0.082633784	0.093346791	0.102176789	0.080586519	0.001836977	0	ind:121 gp:1	0.598377502	5154	5225
NA	GPC004340	26.99971566	-7.823271984	Capsicum_annuum	1	Capsicum_annuum	1	0.586483452	0.027493819	0.014689205	0.085606258	0.092555884	0.106726788	0.08454845	0.001896143	0	ind:122 gp:1	0.586483452	5154	5225
NA	GPC004350	32.30475983	-6.201760648	Capsicum_annuum	1	Capsicum_annuum	1	0.519149829	0.031131381	0.019405667	0.101855647	0.08815399	0.125187558	0.112568714	0.002547214	0	ind:123 gp:1	0.519149829	5154	5225
NA	GPC004370	-18.52276131	-27.35653692	Capsicum_annuum	1	Capsicum_annuum	1	0.578810043	0.027938549	0.014988032	0.086471403	0.095681259	0.109174825	0.084993859	0.00194203	0	ind:124 gp:1	0.578810043	5154	5225
NA	GPC004380	-21.75494189	100.683779	Capsicum_chinense	4	Capsicum_chinense	4	0.076989911	0.023721289	0.030714371	0.550969412	0.031949531	0.151049933	0.132301903	0.002303649	0	ind:125 gp:4	0.550969412	488	489
NA	GPC004390	4.508891501	-30.29710339	Capsicum_annuum	1	Capsicum_annuum	1	0.580793995	0.027794384	0.014884583	0.086146303	0.093734794	0.109952996	0.084737223	0.001955722	0	ind:126 gp:1	0.580793995	5154	5225
NA	GPC004410	-11.29153883	-25.3154162	Capsicum_annuum	1	Capsicum_annuum	1	0.577189418	0.02819121	0.015175265	0.087192043	0.093771951	0.109746772	0.086738291	0.001995049	0	ind:128 gp:1	0.577189418	5154	5225
NA	GPC004420	-1.318722921	-18.8224404	Capsicum_annuum	1	Capsicum_annuum	1	0.588108362	0.027211655	0.014405127	0.084294628	0.095959029	0.105706195	0.082451306	0.001863696	0	ind:129 gp:1	0.588108362	5154	5225
NA	GPC004440	11.33153334	-19.02716009	Capsicum_annuum	1	Capsicum_annuum	1	0.569363862	0.028748477	0.01568027	0.08965546	0.091945474	0.113691373	0.088899806	0.002015278	0	ind:131 gp:1	0.569363862	5154	5225
NA	GPC004450	-34.62660728	-21.80146621	Capsicum_annuum	1	Capsicum_annuum	1	0.589872393	0.027158312	0.014495685	0.08393479	0.095161715	0.105336209	0.082157739	0.001883157	0	ind:132 gp:1	0.589872393	5154	5225
NA	GPC004480	-4.185023655	-19.78479677	Capsicum_annuum	1	Capsicum_annuum	1	0.577579914	0.027805506	0.014969486	0.086040747	0.096757201	0.10890728	0.085974307	0.001965558	0	ind:133 gp:1	0.577579914	5154	5225
NA	GPC004490	27.20718415	-15.21532196	Capsicum_annuum	1	Capsicum_annuum	1	0.571185753	0.028461909	0.015499561	0.088910611	0.092937527	0.112723872	0.088261279	0.002019489	0	ind:134 gp:1	0.571185753	5154	5225
NA	GPC004550	-7.921772817	-25.21680241	Capsicum_annuum	1	Capsicum_annuum	1	0.580363787	0.028331108	0.015137816	0.086320038	0.092368082	0.110170818	0.085340112	0.001968239	0	ind:135 gp:1	0.580363787	5154	5225
NA	GPC004560	7.025420943	-10.66238622	Capsicum_annuum	1	Capsicum_annuum	1	0.567360137	0.028600395	0.01614656	0.08981709	0.094804058	0.111000157	0.090177838	0.002093763	0	ind:136 gp:1	0.567360137	5154	5225
NA	GPC004570	-4.906147022	-21.98936249	Capsicum_annuum	1	Capsicum_annuum	1	0.579909186	0.028122874	0.014966159	0.086028708	0.094962781	0.109581641	0.084474786	0.001953865	0	ind:137 gp:1	0.579909186	5154	5225
NA	GPC004580	5.696969885	-20.75390587	Capsicum_annuum	1	Capsicum_annuum	1	0.572678084	0.028331467	0.015543283	0.088873978	0.092804141	0.111781094	0.087955165	0.002032786	0	ind:138 gp:1	0.572678084	5154	5225
NA	GPC004600	29.71857078	-9.377173876	Capsicum_annuum	1	Capsicum_chinense	4	0.432548983	0.02887357	0.021080124	0.175537218	0.07777723	0.134820236	0.127234527	0.002128112	0	ind:139 gp:4	0.432548983	488	5225
NA	GPC004610	-41.62418694	44.22647929	Capsicum_annuum	1	Capsicum_annuum	1	0.593646283	0.027257601	0.014492998	0.08352088	0.092954411	0.103672823	0.082557671	0.001897332	0	ind:140 gp:1	0.593646283	5154	5225
NA	GPC004620	-25.18278661	87.59835792	Capsicum_chinense	4	Capsicum_chinense	4	0.074567075	0.023108079	0.030455131	0.558397673	0.030722085	0.149443121	0.131189297	0.002117539	0	ind:141 gp:4	0.558397673	488	489
NA	GPC004640	-25.46439017	84.81041617	Capsicum_chinense	4	Capsicum_chinense	4	0.07749572	0.023536021	0.030355859	0.554329182	0.031541442	0.149977671	0.13046591	0.002298194	0	ind:142 gp:4	0.554329182	488	489
NA	GPC004650	-31.95140498	23.93765772	Capsicum_annuum	1	Capsicum_annuum	1	0.603319998	0.026503068	0.01392315	0.08155074	0.093283986	0.100522661	0.079096463	0.001799934	0	ind:143 gp:1	0.603319998	5154	5225
NA	GPC004670	-23.93377661	87.55810367	Capsicum_chinense	4	Capsicum_chinense	4	0.099596119	0.024902379	0.030567936	0.515900808	0.034706016	0.154199594	0.137817973	0.002309175	0	ind:145 gp:4	0.515900808	488	489
NA	GPC004690	-16.23260251	89.2788551	Capsicum_chinense	4	Capsicum_chinense	4	0.246867763	0.029169261	0.028090496	0.331035489	0.05532946	0.155442272	0.151642291	0.002422967	0	ind:146 gp:4	0.331035489	488	489
NA	GPC004700	-22.48790177	84.24512184	Capsicum_chinense	4	Capsicum_chinense	4	0.074670687	0.023266066	0.030489607	0.555892713	0.031054854	0.153321672	0.129067342	0.00223706	0	ind:147 gp:4	0.555892713	488	489
NA	GPC004710	-19.00696073	88.9070799	Capsicum_chinense	4	Capsicum_chinense	4	0.242839359	0.028305207	0.027613485	0.334395135	0.054956139	0.15595205	0.153510912	0.002427712	0	ind:148 gp:4	0.334395135	488	489
NA	GPC004950	-72.33738904	32.93078393	Capsicum_annuum	1	Capsicum_chinense	4	0.587764995	0.027680078	0.014772636	0.083959606	0.093918133	0.10608566	0.083895709	0.001923182	0	ind:150 gp:4	0.587764995	488	5225
NA	GPC005040	-72.30777304	32.93872981	Capsicum_annuum	1	Capsicum_annuum	1	0.58432176	0.027573486	0.014883005	0.086105362	0.093848102	0.106207994	0.085101055	0.001959237	0	ind:151 gp:1	0.58432176	5154	5225
NA	GPC005150	-17.84820738	0.621106177	Capsicum_annuum	1	Capsicum_annuum	1	0.589817136	0.027197928	0.014616055	0.08428341	0.094392921	0.105346054	0.082452599	0.001893897	0	ind:152 gp:1	0.589817136	5154	5225
NA	GPC005250	18.87595683	49.64302276	Capsicum_annuum	1	Capsicum_annuum	1	0.602188483	0.026639663	0.013946533	0.081719489	0.094044351	0.100876967	0.078763156	0.001821358	0	ind:153 gp:1	0.602188483	5154	5225
NA	GPC005360	24.61882817	-26.95780127	Capsicum_annuum	1	Capsicum_annuum	1	0.585827346	0.027335304	0.014627701	0.084721464	0.094479351	0.10841756	0.082683627	0.001907648	0	ind:154 gp:1	0.585827346	5154	5225
NA	GPC005460	8.200245491	-14.53904343	Capsicum_annuum	1	Capsicum_annuum	1	0.569134866	0.02830073	0.015842371	0.088895576	0.095830218	0.110395613	0.089522122	0.002078503	0	ind:155 gp:1	0.569134866	5154	5225
NA	GPC005590	4.471005612	48.6145633	Capsicum_annuum	1	Capsicum_annuum	1	0.604864856	0.026487732	0.013911004	0.081408491	0.092640147	0.100501559	0.07839626	0.001789951	0	ind:156 gp:1	0.604864856	5154	5225
NA	GPC005700	19.25543086	34.90748802	Capsicum_annuum	1	Capsicum_annuum	1	0.602907792	0.026658138	0.01400486	0.081910514	0.092535403	0.101336202	0.078823428	0.001823664	0	ind:157 gp:1	0.602907792	5154	5225
NA	GPC005880	80.13292499	-61.1564278	Capsicum_baccatum	2	Capsicum_baccatum	2	0.020475684	0.878652724	0.018137653	0.022787985	0.008145445	0.022697623	0.026558095	0.002544791	0	ind:158 gp:2	0.878652724	302	304
NA	GPC005980	36.14350134	5.14534941	Capsicum_annuum	1	Capsicum_annuum	1	0.575206783	0.02835988	0.015560528	0.087191929	0.095359532	0.108927127	0.087432516	0.001961705	0	ind:159 gp:1	0.575206783	5154	5225
NA	GPC006070	1.532217892	-13.69392939	Capsicum_annuum	1	Capsicum_annuum	1	0.58154277	0.027659415	0.014872655	0.085248986	0.101318605	0.105858726	0.081477577	0.002021265	0	ind:160 gp:1	0.58154277	5154	5225
NA	GPC006260	11.53998629	-5.243846141	Capsicum_annuum	1	Capsicum_chinense	4	0.577613021	0.028074122	0.015180458	0.085478121	0.096809571	0.108066307	0.086810892	0.001967508	0	ind:161 gp:4	0.577613021	488	5225
NA	GPC006360	17.20617982	43.64327321	Capsicum_annuum	1	Capsicum_annuum	1	0.600145874	0.02687071	0.013964142	0.082399976	0.094301239	0.101107435	0.079326518	0.001884106	0	ind:162 gp:1	0.600145874	5154	5225
NA	GPC006470	16.14535651	23.59933	Capsicum_annuum	1	Capsicum_annuum	1	0.594796266	0.027468959	0.014442934	0.084263979	0.091710077	0.103223008	0.082181367	0.001913409	0	ind:163 gp:1	0.594796266	5154	5225
NA	GPC006700	-42.37446896	-25.860102	Capsicum_annuum	1	Capsicum_annuum	1	0.594357891	0.027750689	0.014540143	0.083978319	0.092825659	0.102709908	0.08187171	0.001965681	0	ind:164 gp:1	0.594357891	5154	5225
NA	GPC006910	-18.08707248	33.9817976	Capsicum_annuum	1	Capsicum_annuum	1	0.598295635	0.026734266	0.01432606	0.083447317	0.093076622	0.102071291	0.080179632	0.001869177	0	ind:165 gp:1	0.598295635	5154	5225
NA	GPC007130	-63.08419302	22.37693449	Capsicum_annuum	1	Capsicum_annuum	1	0.601640738	0.027006829	0.013907529	0.081597831	0.093490321	0.101332043	0.079176578	0.00184813	0	ind:167 gp:1	0.601640738	5154	5225
NA	GPC007240	-24.91990451	60.57159935	Capsicum_annuum	1	Capsicum_annuum	1	0.58227558	0.027835648	0.015154242	0.086366814	0.094882035	0.107495544	0.084019054	0.001971084	0	ind:168 gp:1	0.58227558	5154	5225
NA	GPC007460	23.8795266	-5.509738818	Capsicum_annuum	1	Capsicum_annuum	1	0.558899228	0.029448094	0.016763503	0.092107581	0.092519243	0.114341781	0.093749709	0.002170861	0	ind:169 gp:1	0.558899228	5154	5225
NA	GPC007570	62.86691094	26.00923765	Capsicum_annuum	1	Capsicum_annuum	1	0.548420505	0.030154222	0.017566862	0.094701739	0.090513868	0.116676855	0.099630021	0.002335928	0	ind:170 gp:1	0.548420505	5154	5225
NA	GPC007680	-18.68796639	-14.48960814	Capsicum_annuum	1	Capsicum_annuum	1	0.573482083	0.026957725	0.014428641	0.08284636	0.114385802	0.104245997	0.081790734	0.001862658	0	ind:171 gp:1	0.573482083	5154	5225
NA	GPC007800	-23.07459926	-11.27765591	Capsicum_annuum	1	Capsicum_annuum	1	0.559544929	0.02930082	0.016597462	0.092901978	0.090459593	0.114645024	0.094392403	0.00215779	0	ind:172 gp:1	0.559544929	5154	5225
NA	GPC008020	-30.69638508	-20.4847284	Capsicum_annuum	1	Capsicum_annuum	1	0.584138008	0.028099124	0.015248855	0.08561772	0.094754232	0.10610793	0.084006181	0.00202795	0	ind:173 gp:1	0.584138008	5154	5225
NA	GPC008240	-27.74792581	-31.15319209	Capsicum_annuum	1	Capsicum_annuum	1	0.562906253	0.029197664	0.016685663	0.092469592	0.090978661	0.113121449	0.092410108	0.00223061	0	ind:175 gp:1	0.562906253	5154	5225
NA	GPC008460	54.99062805	19.81454297	Capsicum_annuum	1	Capsicum_chinense	4	0.59164885	0.027500315	0.01482367	0.08351269	0.09296971	0.105270139	0.082323901	0.001950724	0	ind:177 gp:4	0.59164885	488	5225
NA	GPC008790	25.80537569	-99.03133329	Undetermined	1	Capsicum_annuum	1	0.274057814	0.045310714	0.034516479	0.164042061	0.063720488	0.192397191	0.221444418	0.004510834	0	ind:179 gp:1	0.274057814	5154	55
NA	GPC009130	27.08158953	-98.98493354	Undetermined	1	Capsicum_baccatum	2	0.271362435	0.04131916	0.034958356	0.165848162	0.063508329	0.193184101	0.225240792	0.004578664	0	ind:181 gp:2	0.271362435	302	55
NA	GPC009240	-24.87786513	-26.76861029	Capsicum_annuum	1	Capsicum_annuum	1	0.560053622	0.029436248	0.016609857	0.092143398	0.090196418	0.114824284	0.094494443	0.00224173	0	ind:182 gp:1	0.560053622	5154	5225
NA	GPC009350	24.94333682	66.29396403	Capsicum_annuum	1	Capsicum_annuum	1	0.597926836	0.026602926	0.014235352	0.082812539	0.094644653	0.101603771	0.080279195	0.001894729	0	ind:183 gp:1	0.597926836	5154	5225
NA	GPC009460	-5.123870659	81.19016435	Capsicum_chinense	4	Capsicum_chinense	4	0.11780192	0.02965539	0.032216109	0.368853982	0.048828229	0.230273849	0.169351503	0.003019018	0	ind:184 gp:4	0.368853982	488	489
NA	GPC009680	-33.74931999	-82.65347484	Capsicum_frutescens	6	Capsicum_frutescens	6	0.08265763	0.020500959	0.021735658	0.154076612	0.076534327	0.521029482	0.12124691	0.002218422	0	ind:186 gp:6	0.521029482	435	546
NA	GPC009900	-46.11211059	-71.48507397	Capsicum_chinense	4	Capsicum_chinense	4	0.091280008	0.025332338	0.030975722	0.329314635	0.057791476	0.318288162	0.144362114	0.002655546	0	ind:187 gp:4	0.329314635	488	489
NA	GPC010180	20.19579752	55.28767307	Capsicum_annuum	1	Capsicum_annuum	1	0.598805423	0.026681833	0.014041879	0.082309543	0.094792271	0.101664391	0.07986525	0.00183941	0	ind:188 gp:1	0.598805423	5154	5225
NA	GPC010220	42.56801079	-77.74048792	Capsicum_eximium	5	Capsicum_eximium	5	0.01113675	0.011326476	0.008092033	0.010495914	0.859712666	0.010409475	0.014597884	0.074228802	0	ind:189 gp:5	0.859712666	7	5
NA	GPC010320	-35.3484849	95.38894573	Capsicum_chinense	4	Capsicum_frutescens	6	0.074893029	0.024640024	0.030886961	0.552628755	0.032223518	0.148877496	0.133494937	0.002355281	0	ind:190 gp:6	0.552628755	435	489
NA	GPC010530	-0.85039047	22.53391448	Capsicum_annuum	1	Capsicum_annuum	1	0.593975493	0.027179414	0.014424104	0.082615317	0.096200078	0.102335319	0.081398521	0.001871755	0	ind:192 gp:1	0.593975493	5154	5225
NA	GPC010740	4.08796252	37.73191197	Capsicum_annuum	1	Capsicum_annuum	1	0.603758904	0.02672475	0.013971723	0.081605691	0.092955424	0.100600694	0.0786006	0.001782214	0	ind:193 gp:1	0.603758904	5154	5225
NA	GPC010850	22.60295918	32.73866867	Capsicum_annuum	1	Capsicum_annuum	1	0.595646608	0.027093258	0.014347807	0.083251262	0.093586342	0.103347533	0.080855299	0.001871892	0	ind:194 gp:1	0.595646608	5154	5225
NA	GPC010970	27.24943345	-2.306986195	Capsicum_annuum	1	Capsicum_annuum	1	0.578602976	0.028512829	0.01556908	0.087788422	0.091662679	0.109151368	0.086643528	0.002069118	0	ind:195 gp:1	0.578602976	5154	5225
NA	GPC011610	27.47012685	-37.88996949	Capsicum_annuum	1	Capsicum_annuum	1	0.576228092	0.027856412	0.01515334	0.086706286	0.094715686	0.111178141	0.086184835	0.001977207	0	ind:197 gp:1	0.576228092	5154	5225
NA	GPC011720	-67.8305655	-15.58092554	Capsicum_annuum	1	Capsicum_annuum	1	0.597344487	0.026915932	0.01409999	0.08244099	0.095408852	0.101899832	0.080048851	0.001841066	0	ind:198 gp:1	0.597344487	5154	5225
NA	GPC012220	-41.65064041	14.08800669	Capsicum_annuum	1	Capsicum_annuum	1	0.604662315	0.02629002	0.013733338	0.080816237	0.094997334	0.099622134	0.078098819	0.001779804	0	ind:199 gp:1	0.604662315	5154	5225
NA	GPC012330	-28.96790001	28.39911363	Capsicum_annuum	1	Capsicum_annuum	1	0.605904572	0.026496039	0.013850372	0.081715937	0.090961569	0.10060799	0.078645326	0.001818194	0	ind:200 gp:1	0.605904572	5154	5225
NA	GPC012450	21.36298703	-98.27446068	Undetermined	1	Capsicum_annuum	1	0.28316789	0.04419033	0.034285938	0.164600378	0.064883007	0.189824736	0.21454377	0.004503952	0	ind:201 gp:1	0.28316789	5154	55
NA	GPC012650	71.23887899	-55.39629392	Capsicum_baccatum	2	Capsicum_baccatum	2	0.022570828	0.871982358	0.018517514	0.023708038	0.008629734	0.024026399	0.027950992	0.002614137	0	ind:202 gp:2	0.871982358	302	304
NA	GPC012760	46.38269427	70.85473185	Capsicum_annuum	1	Capsicum_annuum	1	0.577210343	0.028889047	0.015482968	0.086478755	0.095768195	0.10825727	0.085900854	0.002012569	0	ind:203 gp:1	0.577210343	5154	5225
NA	GPC012980	21.99579726	-95.47882526	Undetermined	4	Capsicum_frutescens	6	0.207783037	0.037538064	0.033823886	0.26168914	0.056604308	0.19329878	0.205322672	0.003940113	0	ind:204 gp:6	0.26168914	435	55
NA	GPC013190	84.53007528	-51.53184432	Capsicum_baccatum	2	Capsicum_baccatum	2	0.022819283	0.869680252	0.01924982	0.02436882	0.00878798	0.023974175	0.028438477	0.002681193	0	ind:206 gp:2	0.869680252	302	304
NA	GPC013400	-1.233883384	17.94284133	Capsicum_annuum	1	Capsicum_annuum	1	0.579606949	0.027908229	0.015112384	0.087315604	0.093498883	0.108058144	0.086514631	0.001985176	0	ind:207 gp:1	0.579606949	5154	5225
NA	GPC013520	32.69459097	11.8176515	Capsicum_annuum	1	Capsicum_annuum	1	0.592778928	0.027706453	0.014583748	0.084252837	0.091484876	0.104834842	0.082469275	0.001889041	0	ind:208 gp:1	0.592778928	5154	5225
NA	GPC014220	-49.62075153	18.99773425	Capsicum_annuum	1	Capsicum_annuum	1	0.604655917	0.026656523	0.013944059	0.08177327	0.091798616	0.100808643	0.078556112	0.001806859	0	ind:213 gp:1	0.604655917	5154	5225
NA	GPC014430	2.168177693	-17.50068001	Capsicum_annuum	1	Capsicum_annuum	1	0.575514855	0.027862304	0.01500611	0.08729908	0.095995266	0.109574377	0.086760859	0.001987149	0	ind:215 gp:1	0.575514855	5154	5225
NA	GPC014490	-62.21328857	23.48254131	Capsicum_annuum	1	Capsicum_annuum	1	0.601677548	0.026563262	0.01380539	0.081867446	0.094172332	0.100755476	0.079348381	0.001810164	0	ind:216 gp:1	0.601677548	5154	5225
NA	GPC014700	38.85140224	22.46388605	Capsicum_annuum	1	Capsicum_annuum	1	0.599618999	0.026913223	0.0142681	0.082729691	0.092778648	0.102113274	0.079721153	0.001856913	0	ind:217 gp:1	0.599618999	5154	5225
NA	GPC014810	-57.97306108	55.02550941	Capsicum_annuum	1	Capsicum_annuum	1	0.602044818	0.026713608	0.013991892	0.081451644	0.093777146	0.10107477	0.079135542	0.00181058	0	ind:218 gp:1	0.602044818	5154	5225
NA	GPC014890	-30.85284336	54.10961624	Capsicum_annuum	1	Capsicum_annuum	1	0.593380287	0.027251691	0.014531508	0.083982155	0.093358469	0.103766506	0.081823764	0.001905621	0	ind:219 gp:1	0.593380287	5154	5225
NA	GPC014900	39.44415733	8.677192573	Capsicum_annuum	1	Capsicum_annuum	1	0.573735769	0.028913232	0.015596126	0.08731187	0.093839137	0.109369287	0.089192321	0.002042256	0	ind:220 gp:1	0.573735769	5154	5225
NA	GPC014940	31.01409315	-5.085497631	Capsicum_annuum	1	Capsicum_annuum	1	0.529882504	0.030658196	0.019170205	0.100575056	0.087283534	0.120247335	0.109686213	0.002496957	0	ind:223 gp:1	0.529882504	5154	5225
NA	GPC014950	80.23393819	-60.04456269	Capsicum_baccatum	2	Capsicum_baccatum	2	0.020046615	0.880511646	0.017964465	0.022470111	0.008023605	0.022504378	0.025919875	0.002559306	0	ind:224 gp:2	0.880511646	302	304
NA	GPC014980	47.56284705	-4.367192184	Capsicum_annuum	1	Capsicum_annuum	1	0.561510573	0.029330601	0.01630499	0.090851768	0.093197658	0.113839731	0.09284735	0.00211733	0	ind:225 gp:1	0.561510573	5154	5225
NA	GPC015090	-18.37041509	-15.07263346	Capsicum_annuum	1	Capsicum_annuum	1	0.580133134	0.027168203	0.014393039	0.082914977	0.107415351	0.104387224	0.081722045	0.001866027	0	ind:226 gp:1	0.580133134	5154	5225
NA	GPC015200	42.56220992	-77.72968468	Capsicum_eximium	5	Capsicum_eximium	5	0.007821643	0.007729482	0.005541647	0.007465211	0.908306506	0.007276256	0.010282126	0.045577129	0	ind:227 gp:5	0.908306506	7	5
NA	GPC015310	-57.03453646	47.77869011	Capsicum_annuum	1	Capsicum_annuum	1	0.603643635	0.026629014	0.014028359	0.081461023	0.092903332	0.101001639	0.078495203	0.001837796	0	ind:228 gp:1	0.603643635	5154	5225
NA	GPC015740	62.93832731	0.116094523	Capsicum_annuum	1	Capsicum_frutescens	6	0.557259863	0.029762299	0.016571277	0.092255893	0.093447325	0.113809756	0.094744909	0.002148678	0	ind:229 gp:6	0.557259863	435	5225
NA	GPC015860	-59.89159755	-28.02032034	Capsicum_annuum	1	Capsicum_annuum	1	0.602068227	0.026861043	0.014029566	0.081476868	0.093207961	0.101482676	0.079059706	0.001813952	0	ind:230 gp:1	0.602068227	5154	5225
NA	GPC015950	7.990042829	-16.63329351	Capsicum_annuum	1	Capsicum_annuum	1	0.577009478	0.028159719	0.014817791	0.085704192	0.098497199	0.109214027	0.084652916	0.001944679	0	ind:231 gp:1	0.577009478	5154	5225
NA	GPC016050	7.794927227	12.83571961	Capsicum_annuum	1	Capsicum_annuum	1	0.593261966	0.027316119	0.014525775	0.084194113	0.091653186	0.104426829	0.082746899	0.001875113	0	ind:232 gp:1	0.593261966	5154	5225
NA	GPC016400	-35.38588313	-8.518313129	Capsicum_annuum	1	Capsicum_annuum	1	0.5986655	0.026790307	0.014192087	0.082642661	0.093225112	0.102444732	0.080213154	0.001826448	0	ind:233 gp:1	0.5986655	5154	5225
NA	GPC016480	49.98382709	-68.90755171	Capsicum_annuum	1	Capsicum_annuum	1	0.594243461	0.026855292	0.01431042	0.083764541	0.093889602	0.103618876	0.081452411	0.001865397	0	ind:234 gp:1	0.594243461	5154	5225
NA	GPC016590	30.35386243	47.35720709	Capsicum_annuum	1	Capsicum_annuum	1	0.59646257	0.027092527	0.014445714	0.083151747	0.093102486	0.10266154	0.081163604	0.001919813	0	ind:235 gp:1	0.59646257	5154	5225
NA	GPC016680	-36.41377496	2.179482876	Capsicum_annuum	1	Capsicum_annuum	1	0.597647063	0.026732398	0.014127087	0.082459262	0.095325832	0.10157555	0.080292248	0.001840561	0	ind:236 gp:1	0.597647063	5154	5225
NA	GPC016920	29.36971761	48.42760352	Capsicum_annuum	1	Capsicum_annuum	1	0.598519741	0.026785428	0.014290318	0.082614216	0.093142594	0.102296945	0.080496851	0.001853907	0	ind:238 gp:1	0.598519741	5154	5225
NA	GPC017010	56.6859283	45.41168401	Capsicum_annuum	1	Capsicum_annuum	1	0.583650892	0.027875047	0.014760758	0.084896913	0.095835441	0.106380738	0.084653189	0.001947022	0	ind:239 gp:1	0.583650892	5154	5225
NA	GPC017200	-17.64289994	82.42907556	Capsicum_chinense	4	Capsicum_chinense	4	0.080794493	0.024298991	0.03091441	0.54423255	0.0318707	0.151548016	0.134080815	0.002260025	0	ind:240 gp:4	0.54423255	488	489
NA	GPC017600	-74.51095874	32.08214086	Capsicum_annuum	1	Capsicum_annuum	1	0.591778361	0.02702689	0.014562281	0.084457662	0.093641424	0.104158223	0.082465528	0.00190963	0	ind:241 gp:1	0.591778361	5154	5225
NA	GPC017710	-3.094519184	25.95351009	Capsicum_annuum	1	Capsicum_annuum	1	0.599302783	0.026964004	0.014158353	0.082389919	0.092920207	0.10245468	0.07998314	0.001826914	0	ind:242 gp:1	0.599302783	5154	5225
NA	GPC017820	-32.85122617	-25.58992946	Capsicum_annuum	1	Capsicum_annuum	1	0.587683185	0.027491265	0.014609911	0.083722189	0.096452061	0.104949295	0.08318205	0.001910043	0	ind:243 gp:1	0.587683185	5154	5225
NA	GPC017900	-74.16493129	32.93640652	Capsicum_annuum	1	Capsicum_annuum	1	0.577701598	0.027857162	0.015350592	0.088108913	0.091937029	0.109746521	0.087329523	0.001968662	0	ind:244 gp:1	0.577701598	5154	5225
NA	GPC018000	-69.49056546	-57.51902905	Capsicum_frutescens	6	Capsicum_frutescens	6	0.084127854	0.02259271	0.023609162	0.151035097	0.084353021	0.501226228	0.130706309	0.002349619	0	ind:245 gp:6	0.501226228	435	546
NA	GPC018110	-8.849840339	42.51922596	Capsicum_annuum	1	Capsicum_annuum	1	0.600462726	0.026515091	0.014021501	0.08197408	0.094482972	0.100940211	0.079731551	0.001871868	0	ind:246 gp:1	0.600462726	5154	5225
NA	GPC018120	-74.42592039	32.09027847	Capsicum_annuum	1	Capsicum_annuum	1	0.589790317	0.027281338	0.014639	0.085243223	0.092683834	0.105242293	0.083229885	0.001890111	0	ind:247 gp:1	0.589790317	5154	5225
NA	GPC018140	-58.25148131	-70.05326697	Capsicum_frutescens	6	Capsicum_frutescens	6	0.081756441	0.020914393	0.021587642	0.146692855	0.085951244	0.5182113	0.122668629	0.002217495	0	ind:248 gp:6	0.5182113	435	546
NA	GPC018160	-32.53371117	-25.67985962	Capsicum_annuum	1	Capsicum_annuum	1	0.585965459	0.027617948	0.01470308	0.084634225	0.095746262	0.106070515	0.08331224	0.001950269	0	ind:249 gp:1	0.585965459	5154	5225
NA	GPC018170	-4.964128505	-16.02196833	Capsicum_annuum	1	Capsicum_annuum	1	0.573781565	0.028077894	0.015326777	0.086935423	0.097099075	0.109673723	0.087121573	0.001983968	0	ind:250 gp:1	0.573781565	5154	5225
NA	GPC018180	-32.01508916	-25.45023706	Capsicum_annuum	1	Capsicum_annuum	1	0.588793888	0.027565536	0.01472544	0.084719948	0.094301384	0.105124883	0.082825999	0.001942921	0	ind:251 gp:1	0.588793888	5154	5225
NA	GPC018210	-37.67870889	3.08245335	Capsicum_annuum	1	Capsicum_annuum	1	0.600016996	0.026843739	0.013886167	0.081774307	0.09368376	0.101979595	0.079986167	0.001829269	0	ind:252 gp:1	0.600016996	5154	5225
NA	GPC018780	38.44986699	-44.67370397	Capsicum_annuum	1	Capsicum_annuum	1	0.588404321	0.027338513	0.014637675	0.084996628	0.093557723	0.106235709	0.082898892	0.001930539	0	ind:253 gp:1	0.588404321	5154	5225
NA	GPC019100	-70.61502616	-57.0985779	Capsicum_frutescens	6	Capsicum_frutescens	6	0.081746159	0.021995626	0.022996191	0.150412328	0.086461094	0.507035675	0.127106458	0.00224647	0	ind:254 gp:6	0.507035675	435	546
NA	GPC019140	-18.56359666	84.91202332	Capsicum_chinense	4	Capsicum_frutescens	6	0.076984742	0.024705324	0.030932524	0.549179995	0.031920978	0.151180732	0.132760546	0.002335158	0	ind:255 gp:6	0.549179995	435	489
NA	GPC019160	-70.1265816	-57.59480249	Capsicum_frutescens	6	Capsicum_frutescens	6	0.081349673	0.02179997	0.022739425	0.15006024	0.087363792	0.510995396	0.123461918	0.002229587	0	ind:256 gp:6	0.510995396	435	546
NA	GPC019190	-18.31922591	83.55435195	Capsicum_chinense	4	Capsicum_frutescens	6	0.076608508	0.024337844	0.030342498	0.554209404	0.031978147	0.148534347	0.131676205	0.002313047	0	ind:257 gp:6	0.554209404	435	489
NA	GPC019500	-69.87090409	31.60644747	Capsicum_annuum	1	Capsicum_annuum	1	0.593498816	0.027007667	0.014326148	0.083609099	0.094007312	0.103944229	0.081734245	0.001872484	0	ind:258 gp:1	0.593498816	5154	5225
NA	GPC019600	-66.73949852	33.2470397	Capsicum_annuum	1	Capsicum_annuum	1	0.590191829	0.027294042	0.014565351	0.084686561	0.094362856	0.104757913	0.082248271	0.001893176	0	ind:259 gp:1	0.590191829	5154	5225
NA	GPC019700	-35.86097854	7.332823897	Capsicum_annuum	1	Capsicum_annuum	1	0.600059437	0.026857164	0.014112656	0.082347919	0.094065393	0.101230931	0.079511103	0.001815398	0	ind:260 gp:1	0.600059437	5154	5225
NA	GPC019790	-75.09558179	32.83188005	Capsicum_annuum	1	Capsicum_annuum	1	0.589433106	0.027600929	0.014793744	0.085216084	0.093643676	0.104665087	0.082717215	0.001930159	0	ind:261 gp:1	0.589433106	5154	5225
NA	GPC019880	-7.129579926	-50.89349077	Capsicum_annuum	1	Capsicum_annuum	1	0.575278274	0.027976799	0.014979742	0.087342099	0.091822383	0.11370909	0.08695928	0.001932334	0	ind:262 gp:1	0.575278274	5154	5225
NA	GPC020140	30.8100142	38.46194365	Capsicum_annuum	1	Capsicum_annuum	1	0.594622731	0.027170832	0.014353525	0.083295705	0.093658839	0.103135959	0.081890766	0.001871641	0	ind:263 gp:1	0.594622731	5154	5225
NA	GPC020160	-0.428932199	23.02109311	Capsicum_annuum	1	Capsicum_annuum	1	0.592968084	0.026734556	0.013931582	0.082203238	0.10088027	0.101836242	0.079613697	0.001832331	0	ind:264 gp:1	0.592968084	5154	5225
NA	GPC020170	4.368912903	32.70384026	Capsicum_annuum	1	Capsicum_annuum	1	0.598191879	0.026987053	0.01417015	0.082719265	0.092235832	0.102295864	0.08152338	0.001876577	0	ind:265 gp:1	0.598191879	5154	5225
NA	GPC020180	12.9407403	24.81662153	Capsicum_annuum	1	Capsicum_annuum	1	0.590146105	0.02737932	0.014616568	0.084718534	0.093145492	0.105083331	0.083014425	0.001896224	0	ind:266 gp:1	0.590146105	5154	5225
NA	GPC020200	18.40743124	37.97255819	Capsicum_annuum	1	Capsicum_annuum	1	0.597289757	0.027067378	0.014151856	0.082844035	0.093786038	0.102151942	0.080874183	0.001834811	0	ind:267 gp:1	0.597289757	5154	5225
NA	GPC020400	-6.497881879	42.04218867	Capsicum_annuum	1	Capsicum_annuum	1	0.603150865	0.026671688	0.014079425	0.081183372	0.093809543	0.100554014	0.078713131	0.001837962	0	ind:268 gp:1	0.603150865	5154	5225
NA	GPC020440	-3.567683475	19.76759563	Capsicum_annuum	1	Capsicum_annuum	1	0.603399973	0.026594381	0.013791054	0.080968689	0.095182634	0.100673686	0.077606157	0.001783425	0	ind:270 gp:1	0.603399973	5154	5225
NA	GPC020450	17.7986353	57.72474935	Capsicum_annuum	1	Capsicum_annuum	1	0.60369329	0.026472698	0.013856113	0.081049994	0.093960607	0.099776279	0.079370983	0.001820035	0	ind:271 gp:1	0.60369329	5154	5225
NA	GPC020470	-16.71255061	38.77750422	Capsicum_annuum	1	Capsicum_annuum	1	0.604534766	0.026643054	0.01381973	0.080805581	0.093814981	0.100060756	0.078483307	0.001837825	0	ind:272 gp:1	0.604534766	5154	5225
NA	GPC020480	19.11217885	57.66869012	Capsicum_annuum	1	Capsicum_annuum	1	0.602688963	0.026745166	0.013855745	0.081293913	0.093353792	0.100441633	0.079812793	0.001807996	0	ind:273 gp:1	0.602688963	5154	5225
NA	GPC020490	18.19992633	57.19855703	Capsicum_annuum	1	Capsicum_annuum	1	0.602656695	0.026471906	0.013964033	0.081461129	0.093601849	0.100411068	0.079614615	0.001818704	0	ind:274 gp:1	0.602656695	5154	5225
NA	GPC020600	4.365106618	37.70557481	Capsicum_annuum	1	Capsicum_annuum	1	0.604848918	0.026454294	0.013807462	0.081250599	0.092768958	0.10004151	0.079055909	0.001772351	0	ind:275 gp:1	0.604848918	5154	5225
NA	GPC020660	-5.648371956	38.93893204	Capsicum_annuum	1	Capsicum_annuum	1	0.601529492	0.026714225	0.014070605	0.081874181	0.093594725	0.10099277	0.079387786	0.001836216	0	ind:276 gp:1	0.601529492	5154	5225
NA	GPC020710	24.88948101	44.91176238	Capsicum_annuum	1	Capsicum_annuum	1	0.597057488	0.026857554	0.014297387	0.082523633	0.094510661	0.101998258	0.080932356	0.001822664	0	ind:277 gp:1	0.597057488	5154	5225
NA	GPC020720	24.89459507	44.89285999	Capsicum_annuum	1	Capsicum_annuum	1	0.598405577	0.026896042	0.014167632	0.082394075	0.094847253	0.101601796	0.079879351	0.001808273	0	ind:278 gp:1	0.598405577	5154	5225
NA	GPC020730	19.50689584	41.10142276	Capsicum_annuum	1	Capsicum_annuum	1	0.601432422	0.026765821	0.014071203	0.081862212	0.093484855	0.10092222	0.079659686	0.00180158	0	ind:279 gp:1	0.601432422	5154	5225
NA	GPC020740	13.86404193	19.42102304	Capsicum_annuum	1	Capsicum_annuum	1	0.603469877	0.026796031	0.014036217	0.081598754	0.091692322	0.101430175	0.079172842	0.001803782	0	ind:280 gp:1	0.603469877	5154	5225
NA	GPC020760	-60.29046286	-29.80042003	Capsicum_annuum	1	Capsicum_annuum	1	0.59744646	0.026726343	0.01415652	0.082234541	0.095324061	0.101938446	0.08033541	0.001838221	0	ind:281 gp:1	0.59744646	5154	5225
NA	GPC020790	-78.16749739	46.38352887	Capsicum_annuum	1	Capsicum_annuum	1	0.601584527	0.026589273	0.014005286	0.08161084	0.094119453	0.101221516	0.079042099	0.001827006	0	ind:282 gp:1	0.601584527	5154	5225
NA	GPC020800	-76.52599264	46.94524266	Capsicum_annuum	1	Capsicum_annuum	1	0.600097283	0.026665576	0.014100145	0.082038553	0.094212353	0.101298067	0.079753226	0.001834798	0	ind:283 gp:1	0.600097283	5154	5225
NA	GPC020810	-54.28230475	50.87866792	Capsicum_annuum	1	Capsicum_annuum	1	0.602242837	0.026446416	0.013808043	0.081266968	0.094144269	0.100876033	0.079396426	0.001819007	0	ind:284 gp:1	0.602242837	5154	5225
NA	GPC020820	-54.28066838	50.83152271	Capsicum_annuum	1	Capsicum_annuum	1	0.602384641	0.026342884	0.013705527	0.081195049	0.094717293	0.100939872	0.078910803	0.001803931	0	ind:285 gp:1	0.602384641	5154	5225
NA	GPC020830	-51.64898441	52.84777963	Capsicum_annuum	1	Capsicum_annuum	1	0.601061532	0.02658374	0.013897028	0.081417859	0.09473646	0.101035166	0.079448699	0.001819517	0	ind:286 gp:1	0.601061532	5154	5225
NA	GPC020840	-52.33280951	52.73093393	Capsicum_annuum	1	Capsicum_annuum	1	0.602498443	0.026493691	0.013811332	0.08101266	0.095186637	0.100631361	0.078556587	0.001809288	0	ind:287 gp:1	0.602498443	5154	5225
NA	GPC020850	-57.65627842	51.35670982	Capsicum_annuum	1	Capsicum_annuum	1	0.60355067	0.02636103	0.01380683	0.081202037	0.093910719	0.100737778	0.078627081	0.001803856	0	ind:288 gp:1	0.60355067	5154	5225
NA	GPC020860	-58.53895906	52.38702542	Capsicum_annuum	1	Capsicum_annuum	1	0.602662171	0.026529451	0.013916453	0.08140173	0.094014005	0.101033677	0.078626997	0.001815517	0	ind:289 gp:1	0.602662171	5154	5225
NA	GPC020870	-51.69657003	51.53312941	Capsicum_annuum	1	Capsicum_annuum	1	0.601277018	0.02657097	0.013973767	0.081825125	0.094077519	0.101427291	0.079015957	0.001832354	0	ind:290 gp:1	0.601277018	5154	5225
NA	GPC020890	-52.92646663	52.93699775	Capsicum_annuum	1	Capsicum_annuum	1	0.601314266	0.026461704	0.014008207	0.081561433	0.094020186	0.101254275	0.079552837	0.001827092	0	ind:292 gp:1	0.601314266	5154	5225
NA	GPC020900	-52.76744159	52.36432262	Capsicum_annuum	1	Capsicum_annuum	1	0.601725527	0.026446602	0.013893774	0.081422453	0.094781966	0.100919518	0.078992217	0.001817943	0	ind:293 gp:1	0.601725527	5154	5225
NA	GPC020920	-39.9520928	24.28130629	Capsicum_annuum	1	Capsicum_annuum	1	0.603938865	0.026438697	0.01374006	0.081423379	0.092989497	0.100943562	0.078713567	0.001812374	0	ind:294 gp:1	0.603938865	5154	5225
NA	GPC020960	-27.68065023	-8.609120497	Capsicum_annuum	1	Capsicum_annuum	1	0.593338164	0.027051054	0.014314833	0.083545913	0.094119496	0.103771866	0.082007933	0.00185074	0	ind:296 gp:1	0.593338164	5154	5225
NA	GPC020970	-27.6814156	-8.612552912	Capsicum_annuum	1	Capsicum_annuum	1	0.591836069	0.02711637	0.014464706	0.083822433	0.094456213	0.104065304	0.082366116	0.001872789	0	ind:297 gp:1	0.591836069	5154	5225
NA	GPC020990	-78.33987757	47.63271394	Capsicum_annuum	1	Capsicum_annuum	1	0.601437597	0.026652295	0.013927245	0.081470387	0.094907203	0.100898176	0.078883029	0.001824067	0	ind:298 gp:1	0.601437597	5154	5225
NA	GPC021000	-77.6757745	46.60208934	Capsicum_annuum	1	Capsicum_annuum	1	0.601470402	0.026613992	0.013995916	0.081731279	0.093881158	0.101076447	0.079407845	0.001822961	0	ind:299 gp:1	0.601470402	5154	5225
NA	GPC021010	-77.63940363	46.61432137	Capsicum_annuum	1	Capsicum_annuum	1	0.602498931	0.026588925	0.013999347	0.081196278	0.094142098	0.100848603	0.078895449	0.001830369	0	ind:300 gp:1	0.602498931	5154	5225
NA	GPC021030	-77.7481604	47.27675269	Capsicum_annuum	1	Capsicum_annuum	1	0.602639882	0.026549134	0.013916745	0.081040028	0.094432136	0.10099554	0.078600452	0.001826083	0	ind:301 gp:1	0.602639882	5154	5225
NA	GPC021040	-76.83318011	46.85411225	Capsicum_annuum	1	Capsicum_annuum	1	0.600493235	0.026574123	0.014067709	0.08175936	0.094281964	0.101396099	0.079597043	0.001830467	0	ind:302 gp:1	0.600493235	5154	5225
NA	GPC021050	-76.11111728	47.553778	Capsicum_annuum	1	Capsicum_annuum	1	0.600412754	0.026722895	0.014123821	0.081972753	0.093314075	0.101788044	0.079820421	0.001845238	0	ind:303 gp:1	0.600412754	5154	5225
NA	GPC021070	-64.26261328	46.09908744	Capsicum_annuum	1	Capsicum_annuum	1	0.601107662	0.026624073	0.014059123	0.081636314	0.09401706	0.101114933	0.079607088	0.001833746	0	ind:304 gp:1	0.601107662	5154	5225
NA	GPC021090	-64.61494774	46.08875493	Capsicum_annuum	1	Capsicum_annuum	1	0.601909473	0.026556822	0.013951945	0.081639816	0.093892099	0.101197934	0.07904147	0.001810442	0	ind:305 gp:1	0.601909473	5154	5225
NA	GPC021100	-59.71112534	53.25339893	Capsicum_annuum	1	Capsicum_annuum	1	0.603411998	0.026447082	0.013882399	0.081515558	0.092947037	0.100821482	0.07915576	0.001818684	0	ind:306 gp:1	0.603411998	5154	5225
NA	GPC021110	-54.28272174	50.85680242	Capsicum_annuum	1	Capsicum_annuum	1	0.602991531	0.026375317	0.013814681	0.081087543	0.094296664	0.100676119	0.078953797	0.001804347	0	ind:307 gp:1	0.602991531	5154	5225
NA	GPC021120	-50.76046649	53.57785709	Capsicum_annuum	1	Capsicum_annuum	1	0.601854421	0.026567508	0.013968122	0.081546172	0.094063978	0.101050309	0.079133873	0.001815617	0	ind:308 gp:1	0.601854421	5154	5225
NA	GPC021130	-59.25835093	48.82505727	Capsicum_annuum	1	Capsicum_annuum	1	0.602573169	0.026506137	0.013984151	0.081759926	0.092871744	0.101252	0.079222476	0.001830397	0	ind:309 gp:1	0.602573169	5154	5225
NA	GPC021140	-59.19110212	48.81726092	Capsicum_annuum	1	Capsicum_annuum	1	0.602923133	0.026494283	0.013888505	0.081739809	0.093210654	0.101488248	0.078432268	0.0018231	0	ind:310 gp:1	0.602923133	5154	5225
NA	GPC021150	-45.33519183	-30.27519181	Capsicum_annuum	1	Capsicum_annuum	1	0.594540862	0.027049347	0.014416827	0.083042288	0.094307556	0.103303124	0.081486263	0.001853732	0	ind:311 gp:1	0.594540862	5154	5225
NA	GPC021190	-54.00153156	47.96956312	Capsicum_annuum	1	Capsicum_annuum	1	0.602479513	0.026538195	0.013888871	0.081327602	0.094360787	0.100889219	0.078716132	0.00179968	0	ind:314 gp:1	0.602479513	5154	5225
NA	GPC021200	-53.98812532	47.97633815	Capsicum_annuum	1	Capsicum_annuum	1	0.602151163	0.026501773	0.01380525	0.081419659	0.094469189	0.101191941	0.078664561	0.001796464	0	ind:315 gp:1	0.602151163	5154	5225
NA	GPC021210	-12.77364868	7.430074228	Capsicum_annuum	1	Capsicum_annuum	1	0.590878405	0.027107422	0.014454438	0.084061117	0.095592021	0.104626523	0.081410679	0.001869396	0	ind:316 gp:1	0.590878405	5154	5225
NA	GPC021230	-77.01318284	45.49599487	Capsicum_annuum	1	Capsicum_annuum	1	0.600782957	0.02652295	0.013985041	0.081723936	0.094509011	0.101118317	0.079537469	0.001820319	0	ind:317 gp:1	0.600782957	5154	5225
NA	GPC021240	-76.66434453	48.7761017	Capsicum_annuum	1	Capsicum_annuum	1	0.602359648	0.026541216	0.013956069	0.081445579	0.093805364	0.101060562	0.079013253	0.001818309	0	ind:318 gp:1	0.602359648	5154	5225
NA	GPC021250	-50.18614495	48.53059438	Capsicum_annuum	1	Capsicum_annuum	1	0.604155322	0.026399501	0.013720956	0.080664537	0.095101911	0.100217251	0.077926524	0.001814	0	ind:319 gp:1	0.604155322	5154	5225
NA	GPC021260	-56.02133096	48.1613555	Capsicum_annuum	1	Capsicum_annuum	1	0.601733073	0.026535285	0.013970123	0.081768125	0.093510716	0.101324731	0.079345147	0.001812799	0	ind:320 gp:1	0.601733073	5154	5225
NA	GPC021270	-78.09896133	47.90996566	Capsicum_annuum	1	Capsicum_annuum	1	0.602320144	0.026526552	0.013980237	0.081229923	0.094177655	0.100841708	0.079105117	0.001818665	0	ind:321 gp:1	0.602320144	5154	5225
NA	GPC021300	-58.19471595	54.97283032	Capsicum_annuum	1	Capsicum_annuum	1	0.601965746	0.026525552	0.013913066	0.081496312	0.09399571	0.100990193	0.079294832	0.001818588	0	ind:323 gp:1	0.601965746	5154	5225
NA	GPC021310	16.04125195	-35.73967367	Capsicum_annuum	1	Capsicum_annuum	1	0.575259844	0.027797518	0.015129402	0.086641629	0.096286735	0.111380847	0.085512378	0.001991646	0	ind:324 gp:1	0.575259844	5154	5225
NA	GPC021320	2.340702751	-9.963144944	Capsicum_annuum	1	Capsicum_annuum	1	0.586854379	0.027166576	0.014499174	0.084181716	0.09585319	0.106812968	0.082731771	0.001900225	0	ind:325 gp:1	0.586854379	5154	5225
NA	GPC021330	-59.576182	53.70168216	Capsicum_annuum	1	Capsicum_annuum	1	0.603680496	0.026551877	0.013904839	0.081237799	0.093164041	0.100907677	0.078744566	0.001808705	0	ind:326 gp:1	0.603680496	5154	5225
NA	GPC021340	-60.4562959	54.47185788	Capsicum_annuum	1	Capsicum_annuum	1	0.602125561	0.026597206	0.013992681	0.08160474	0.093268291	0.101123247	0.079465285	0.001822989	0	ind:327 gp:1	0.602125561	5154	5225
NA	GPC021350	-60.77221946	53.94129028	Capsicum_annuum	1	Capsicum_annuum	1	0.602688742	0.026521676	0.013913265	0.081534975	0.093617398	0.100939823	0.078969012	0.001815108	0	ind:328 gp:1	0.602688742	5154	5225
NA	GPC021360	-59.86370225	55.12673462	Capsicum_annuum	1	Capsicum_annuum	1	0.601168293	0.026710332	0.014029144	0.082056329	0.09280055	0.101731945	0.079673958	0.001829449	0	ind:329 gp:1	0.601168293	5154	5225
NA	GPC021370	-38.15855203	-4.384204554	Capsicum_annuum	1	Capsicum_annuum	1	0.601769962	0.026664256	0.013981628	0.08190534	0.093341715	0.1008851	0.079617974	0.001834026	0	ind:330 gp:1	0.601769962	5154	5225
NA	GPC021380	-58.54856685	53.41479902	Capsicum_annuum	1	Capsicum_annuum	1	0.60289364	0.02651458	0.013859317	0.08140323	0.093603479	0.101111384	0.078816018	0.001798354	0	ind:331 gp:1	0.60289364	5154	5225
NA	GPC021390	-60.97652094	54.62130618	Capsicum_annuum	1	Capsicum_annuum	1	0.603521074	0.026527101	0.013875065	0.081248455	0.09357164	0.100700215	0.078743392	0.001813056	0	ind:332 gp:1	0.603521074	5154	5225
NA	GPC021400	-60.36047609	53.34210625	Capsicum_annuum	1	Capsicum_annuum	1	0.603224984	0.02648847	0.013884115	0.081241268	0.093732585	0.100719801	0.078909638	0.001799139	0	ind:333 gp:1	0.603224984	5154	5225
NA	GPC021420	-61.13815089	54.21139579	Capsicum_annuum	1	Capsicum_annuum	1	0.60316522	0.026536227	0.013830087	0.081562249	0.093196067	0.100837638	0.079058085	0.001814428	0	ind:334 gp:1	0.60316522	5154	5225
NA	GPC021430	-61.31734143	54.70573285	Capsicum_annuum	1	Capsicum_annuum	1	0.601603741	0.026576928	0.013957324	0.081734339	0.093814837	0.101425164	0.079052011	0.001835656	0	ind:335 gp:1	0.601603741	5154	5225
NA	GPC021440	-61.13665417	53.64420853	Capsicum_annuum	1	Capsicum_annuum	1	0.602501314	0.026548257	0.013935716	0.081485181	0.093581534	0.100964307	0.079144469	0.001839223	0	ind:336 gp:1	0.602501314	5154	5225
NA	GPC021450	-60.82694262	51.61595979	Capsicum_annuum	1	Capsicum_annuum	1	0.604607974	0.026524155	0.013820291	0.08131679	0.092502453	0.100686682	0.078749476	0.001792178	0	ind:337 gp:1	0.604607974	5154	5225
NA	GPC021460	-60.54633601	53.47536037	Capsicum_annuum	1	Capsicum_annuum	1	0.6022299	0.026539626	0.013929553	0.081461608	0.093714913	0.101172035	0.079127391	0.001824974	0	ind:338 gp:1	0.6022299	5154	5225
NA	GPC021470	-60.294601	53.86573829	Capsicum_annuum	1	Capsicum_annuum	1	0.602677764	0.026557475	0.013910935	0.081395974	0.093536903	0.101008693	0.079091595	0.001820662	0	ind:339 gp:1	0.602677764	5154	5225
NA	GPC021480	-4.881905593	-21.97895003	Capsicum_annuum	1	Capsicum_annuum	1	0.580520188	0.027963922	0.014927303	0.085690543	0.095489082	0.10922389	0.084251571	0.001933501	0	ind:340 gp:1	0.580520188	5154	5225
NA	GPC021490	-60.80658565	53.20925123	Capsicum_annuum	1	Capsicum_annuum	1	0.603102545	0.026456413	0.013897892	0.081344128	0.093544016	0.10086322	0.078964475	0.001827311	0	ind:341 gp:1	0.603102545	5154	5225
NA	GPC021520	-58.90485694	41.86345413	Capsicum_annuum	1	Capsicum_annuum	1	0.602938674	0.026621475	0.01387834	0.081398735	0.092917889	0.101053234	0.079367484	0.001824168	0	ind:342 gp:1	0.602938674	5154	5225
NA	GPC021530	-60.19170879	55.31944268	Capsicum_annuum	1	Capsicum_annuum	1	0.600641598	0.026652299	0.014038237	0.082167151	0.093044758	0.101945792	0.079674986	0.001835179	0	ind:343 gp:1	0.600641598	5154	5225
NA	GPC021540	8.368611354	-25.99135343	Capsicum_annuum	1	Capsicum_annuum	1	0.579742144	0.027868111	0.014994493	0.086461705	0.093721539	0.11064767	0.084616637	0.001947702	0	ind:344 gp:1	0.579742144	5154	5225
NA	GPC021550	-60.59549138	53.69481729	Capsicum_annuum	1	Capsicum_annuum	1	0.602928847	0.026449676	0.013972752	0.081565045	0.093650661	0.100496355	0.079144027	0.001792637	0	ind:345 gp:1	0.602928847	5154	5225
NA	GPC021560	27.41385539	28.94898778	Capsicum_annuum	1	Capsicum_annuum	1	0.596977192	0.027091728	0.014099769	0.082777077	0.093475335	0.102919417	0.080817744	0.001841737	0	ind:346 gp:1	0.596977192	5154	5225
NA	GPC021570	-35.2413481	13.14542449	Capsicum_annuum	1	Capsicum_annuum	1	0.588718612	0.027506898	0.014728018	0.084214286	0.094836459	0.104343833	0.083774793	0.001877101	0	ind:347 gp:1	0.588718612	5154	5225
NA	GPC021650	-62.2297121	53.63686083	Capsicum_annuum	1	Capsicum_annuum	1	0.603485988	0.026455843	0.013871323	0.081265487	0.093264035	0.100819611	0.079045215	0.001792497	0	ind:348 gp:1	0.603485988	5154	5225
NA	GPC021720	-61.23474703	53.10204191	Capsicum_annuum	1	Capsicum_annuum	1	0.602752688	0.026462736	0.01391167	0.081375789	0.093990697	0.100794029	0.078888995	0.001823396	0	ind:350 gp:1	0.602752688	5154	5225
NA	GPC021770	-75.57714946	48.08139197	Capsicum_annuum	1	Capsicum_annuum	1	0.600769336	0.026754692	0.014091728	0.082021508	0.09348169	0.101594346	0.079444184	0.001842515	0	ind:355 gp:1	0.600769336	5154	5225
NA	GPC021800	-50.47708842	54.49268978	Capsicum_annuum	1	Capsicum_annuum	1	0.602093355	0.026517585	0.01399943	0.081639538	0.093675091	0.100995008	0.079256959	0.001823035	0	ind:358 gp:1	0.602093355	5154	5225
NA	GPC021810	-50.38820099	54.68578634	Capsicum_annuum	1	Capsicum_annuum	1	0.602496347	0.026480818	0.01395017	0.081544899	0.094124356	0.100900998	0.078674419	0.001827991	0	ind:359 gp:1	0.602496347	5154	5225
NA	GPC021820	-50.50173294	54.58197771	Capsicum_annuum	1	Capsicum_annuum	1	0.602501488	0.026463508	0.013926199	0.081407173	0.094056544	0.100980214	0.078835439	0.001829435	0	ind:360 gp:1	0.602501488	5154	5225
NA	GPC021840	-62.78290071	23.5922609	Capsicum_annuum	1	Capsicum_baccatum	2	0.600015098	0.024352465	0.013997722	0.08220312	0.095243815	0.102170767	0.080197468	0.001819545	0	ind:361 gp:2	0.600015098	302	5225
NA	GPC021980	53.58364795	-91.71878078	Capsicum_pubescens	8	Capsicum_pubescens	8	0.003357396	0.003259037	0.002287927	0.003124817	0.026682118	0.003086271	0.004339099	0.953863337	0	ind:362 gp:8	0.953863337	22	22
NA	GPC021990	51.74483605	-91.66151013	Capsicum_pubescens	8	Capsicum_pubescens	8	0.003112724	0.002972832	0.002058256	0.002885967	0.023866285	0.002826219	0.00401784	0.958259876	0	ind:363 gp:8	0.958259876	22	22
NA	GPC022000	53.20416797	-91.18968572	Capsicum_pubescens	8	Capsicum_pubescens	8	0.003039653	0.003002994	0.002100938	0.002816457	0.02508884	0.002799284	0.003983228	0.957168606	0	ind:364 gp:8	0.957168606	22	22
NA	GPC022130	-28.09890013	27.63430795	Capsicum_annuum	1	Capsicum_annuum	1	0.603624839	0.026490229	0.01398403	0.081215316	0.093217453	0.100426724	0.079231831	0.001809578	0	ind:365 gp:1	0.603624839	5154	5225
NA	GPC022140	5.123837229	43.40120889	Capsicum_annuum	1	Capsicum_annuum	1	0.601794668	0.026517301	0.013932473	0.081983272	0.093608859	0.100720595	0.079657573	0.001785259	0	ind:366 gp:1	0.601794668	5154	5225
NA	GPC022150	-33.84483363	51.73817373	Capsicum_annuum	1	Capsicum_annuum	1	0.594336841	0.026966109	0.014384687	0.083886409	0.093063001	0.103896079	0.081598962	0.001867912	0	ind:367 gp:1	0.594336841	5154	5225
NA	GPC022160	-38.99468942	-2.963219846	Capsicum_annuum	1	Capsicum_annuum	1	0.60407449	0.026474998	0.013802994	0.081155171	0.094180277	0.100305819	0.07821002	0.00179623	0	ind:368 gp:1	0.60407449	5154	5225
NA	GPC022170	-22.05502032	22.00909257	Capsicum_annuum	1	Capsicum_annuum	1	0.604176012	0.026417404	0.013871456	0.081464119	0.093493557	0.100000273	0.078776912	0.001800268	0	ind:369 gp:1	0.604176012	5154	5225
NA	GPC022180	-39.43598063	-6.026686209	Capsicum_annuum	1	Capsicum_annuum	1	0.60267848	0.026725351	0.013960613	0.081505524	0.093529016	0.100851598	0.078933777	0.001815641	0	ind:370 gp:1	0.60267848	5154	5225
NA	GPC022190	-49.19056093	53.86874316	Capsicum_annuum	1	Capsicum_annuum	1	0.60283912	0.026473906	0.013840548	0.081255923	0.094185442	0.100958278	0.078644828	0.001801956	0	ind:371 gp:1	0.60283912	5154	5225
NA	GPC022200	-54.46226056	53.53009139	Capsicum_annuum	1	Capsicum_annuum	1	0.601054986	0.026486585	0.013893388	0.081454163	0.095090766	0.10119775	0.079006999	0.001815363	0	ind:372 gp:1	0.601054986	5154	5225
NA	GPC022210	-56.00567409	50.16845263	Capsicum_annuum	1	Capsicum_annuum	1	0.60350769	0.026449316	0.013737509	0.080798873	0.094915942	0.100791975	0.078004747	0.001793949	0	ind:373 gp:1	0.60350769	5154	5225
NA	GPC022230	8.49247866	-17.79391777	Capsicum_annuum	1	Capsicum_annuum	1	0.575522102	0.028311052	0.015141727	0.086871738	0.095450612	0.110774328	0.08594089	0.001987551	0	ind:375 gp:1	0.575522102	5154	5225
NA	GPC022240	79.53716942	36.0674216	Capsicum_annuum	1	Capsicum_annuum	1	0.590218122	0.027532716	0.014832089	0.085356829	0.090857671	0.106448486	0.082858381	0.001895706	0	ind:376 gp:1	0.590218122	5154	5225
NA	GPC022250	-26.57098509	29.87927076	Capsicum_annuum	1	Capsicum_annuum	1	0.603645821	0.026461391	0.013803763	0.081590721	0.093009669	0.10067601	0.078996388	0.001816238	0	ind:377 gp:1	0.603645821	5154	5225
NA	GPC022260	-59.74338741	15.26547168	Capsicum_annuum	1	Capsicum_annuum	1	0.600216581	0.026720104	0.013980886	0.081717019	0.094989709	0.101601477	0.07896543	0.001808793	0	ind:378 gp:1	0.600216581	5154	5225
NA	GPC022270	5.329209441	-23.28249972	Capsicum_annuum	1	Capsicum_annuum	1	0.579008282	0.028033963	0.015090833	0.086822013	0.093547525	0.110445555	0.085080046	0.001971783	0	ind:379 gp:1	0.579008282	5154	5225
NA	GPC022280	-32.14680492	-10.82122026	Capsicum_annuum	1	Capsicum_annuum	1	0.597751197	0.026891636	0.014163012	0.082673065	0.093561285	0.102324038	0.08079205	0.001843717	0	ind:380 gp:1	0.597751197	5154	5225
NA	GPC022290	-47.85215499	8.657707015	Capsicum_annuum	1	Capsicum_annuum	1	0.607069347	0.026355587	0.013709701	0.080656056	0.092920778	0.099709862	0.077797425	0.001781244	0	ind:381 gp:1	0.607069347	5154	5225
NA	GPC022300	-54.28999723	53.12020428	Capsicum_annuum	1	Capsicum_annuum	1	0.60181872	0.026433772	0.013773331	0.08118852	0.09560118	0.100823746	0.07854461	0.00181612	0	ind:382 gp:1	0.60181872	5154	5225
NA	GPC022330	-55.05694565	39.04326489	Capsicum_annuum	1	Capsicum_annuum	1	0.594158128	0.027102654	0.014509834	0.084076303	0.09267611	0.103553587	0.082034629	0.001888754	0	ind:384 gp:1	0.594158128	5154	5225
NA	GPC022340	-54.12537673	53.00330183	Capsicum_annuum	1	Capsicum_annuum	1	0.601701397	0.026442388	0.013815633	0.081450619	0.094657416	0.101106504	0.079006166	0.001819878	0	ind:385 gp:1	0.601701397	5154	5225
NA	GPC022350	-32.11618443	-10.78297842	Capsicum_annuum	1	Capsicum_annuum	1	0.596634983	0.026983811	0.014269898	0.082713287	0.094105041	0.102592124	0.080849195	0.001851659	0	ind:386 gp:1	0.596634983	5154	5225
NA	GPC022360	-8.099662003	8.333096619	Capsicum_annuum	1	Capsicum_annuum	1	0.592024693	0.027256248	0.014453853	0.08402618	0.094042795	0.104121874	0.082178795	0.001895562	0	ind:387 gp:1	0.592024693	5154	5225
NA	GPC022370	-5.400485792	-2.710540224	Capsicum_annuum	1	Capsicum_annuum	1	0.585676321	0.028102992	0.015044861	0.085171555	0.094754496	0.106288599	0.082973268	0.001987908	0	ind:388 gp:1	0.585676321	5154	5225
NA	GPC022380	32.69733503	11.82373165	Capsicum_annuum	1	Capsicum_annuum	1	0.592020342	0.027519366	0.014660039	0.084398621	0.091229969	0.1047639	0.083504826	0.001902938	0	ind:389 gp:1	0.592020342	5154	5225
NA	GPC022390	32.7058689	11.7994434	Capsicum_annuum	1	Capsicum_annuum	1	0.587044199	0.027803963	0.014789185	0.085120369	0.093455239	0.105588881	0.084271643	0.001926521	0	ind:390 gp:1	0.587044199	5154	5225
NA	GPC022400	-40.8113118	55.15674123	Capsicum_annuum	1	Capsicum_annuum	1	0.587839002	0.027300952	0.014608865	0.084650687	0.095714074	0.1050171	0.082952572	0.001916747	0	ind:391 gp:1	0.587839002	5154	5225
NA	GPC022420	-38.51689243	-12.63484647	Capsicum_annuum	1	Capsicum_annuum	1	0.600139242	0.026804881	0.014144656	0.082277588	0.093392829	0.101768461	0.079639897	0.001832447	0	ind:393 gp:1	0.600139242	5154	5225
NA	GPC022430	-44.59507381	7.377090503	Capsicum_annuum	1	Capsicum_annuum	1	0.603698292	0.026486928	0.013835208	0.081220121	0.094234034	0.10019134	0.078534262	0.001799815	0	ind:394 gp:1	0.603698292	5154	5225
NA	GPC022440	-43.00521001	12.33449174	Capsicum_annuum	1	Capsicum_annuum	1	0.602965911	0.026488553	0.013869537	0.08152412	0.093437314	0.100814678	0.079095022	0.001804864	0	ind:395 gp:1	0.602965911	5154	5225
NA	GPC022460	-84.0071726	-1.457576687	Capsicum_annuum	1	Capsicum_annuum	1	0.59424571	0.0269481	0.014431769	0.083322475	0.094509651	0.103231768	0.081443539	0.001866988	0	ind:396 gp:1	0.59424571	5154	5225
NA	GPC022470	-48.14490885	10.08278672	Capsicum_annuum	1	Capsicum_annuum	1	0.605874883	0.026434093	0.013715053	0.081371625	0.092921245	0.099970462	0.077931681	0.001780957	0	ind:397 gp:1	0.605874883	5154	5225
NA	GPC022480	-50.43860405	41.44358981	Capsicum_annuum	1	Capsicum_annuum	1	0.600165263	0.026513076	0.01389166	0.081881591	0.095204765	0.101405369	0.079135444	0.001802831	0	ind:398 gp:1	0.600165263	5154	5225
NA	GPC022490	-44.77246278	34.61568734	Capsicum_annuum	1	Capsicum_annuum	1	0.603162759	0.026578632	0.013936771	0.08107642	0.094364478	0.100483382	0.078587282	0.001810277	0	ind:399 gp:1	0.603162759	5154	5225
NA	GPC022500	-50.69190398	42.00395692	Capsicum_annuum	1	Capsicum_annuum	1	0.603239984	0.026472921	0.013817619	0.081055148	0.09477237	0.100685785	0.078144211	0.001811962	0	ind:400 gp:1	0.603239984	5154	5225
NA	GPC022510	-50.8741036	44.21388042	Capsicum_annuum	1	Capsicum_annuum	1	0.605291848	0.026282271	0.013665786	0.080778772	0.0943624	0.10011766	0.077717471	0.001783791	0	ind:401 gp:1	0.605291848	5154	5225
NA	GPC022520	-51.87802098	4.527401847	Capsicum_annuum	1	Capsicum_annuum	1	0.601042385	0.026475287	0.013917459	0.081669991	0.095218308	0.10084095	0.079027362	0.001808257	0	ind:402 gp:1	0.601042385	5154	5225
NA	GPC022530	-15.16305878	50.97380379	Capsicum_annuum	1	Capsicum_annuum	1	0.604145193	0.026417849	0.013893402	0.081568145	0.092892889	0.100363379	0.078914703	0.00180444	0	ind:403 gp:1	0.604145193	5154	5225
NA	GPC022540	-44.96299237	26.38826968	Capsicum_annuum	1	Capsicum_annuum	1	0.604944108	0.026496925	0.013803931	0.081204154	0.093138479	0.100387177	0.078226661	0.001798565	0	ind:404 gp:1	0.604944108	5154	5225
NA	GPC022550	-47.63963834	8.844742266	Capsicum_annuum	1	Capsicum_annuum	1	0.607488738	0.026304389	0.013754233	0.080673057	0.092449866	0.099802702	0.077746738	0.001780276	0	ind:405 gp:1	0.607488738	5154	5225
NA	GPC022560	5.456958526	36.63609667	Capsicum_annuum	1	Capsicum_annuum	1	0.605098187	0.02632889	0.013872279	0.08142544	0.093196341	0.100252146	0.078047345	0.001779372	0	ind:406 gp:1	0.605098187	5154	5225
NA	GPC022570	-45.69752515	3.015249472	Capsicum_annuum	1	Capsicum_annuum	1	0.603962688	0.026493378	0.013811356	0.081179461	0.093934797	0.100415626	0.078418191	0.001784504	0	ind:407 gp:1	0.603962688	5154	5225
NA	GPC022580	-47.58312885	5.022383065	Capsicum_annuum	1	Capsicum_annuum	1	0.603213567	0.026516136	0.013863497	0.081193591	0.093889605	0.100562097	0.078970134	0.001791373	0	ind:408 gp:1	0.603213567	5154	5225
NA	GPC022590	-46.21459841	31.34614299	Capsicum_annuum	1	Capsicum_annuum	1	0.604960435	0.026470665	0.013771488	0.080804986	0.094287831	0.100066615	0.077852133	0.001785847	0	ind:409 gp:1	0.604960435	5154	5225
NA	GPC022600	-15.67440526	53.69047448	Capsicum_annuum	1	Capsicum_annuum	1	0.605195356	0.026686522	0.013928529	0.08160638	0.091613835	0.100226038	0.078930168	0.001813171	0	ind:410 gp:1	0.605195356	5154	5225
NA	GPC022610	-16.61478521	53.47869254	Capsicum_annuum	1	Capsicum_annuum	1	0.603151983	0.02669785	0.014003763	0.082266152	0.091622068	0.101234817	0.079198716	0.001824653	0	ind:411 gp:1	0.603151983	5154	5225
NA	GPC022620	-45.70326858	32.01909369	Capsicum_annuum	1	Capsicum_annuum	1	0.605311496	0.026523996	0.013802632	0.08105806	0.093109032	0.100335213	0.078074417	0.001785155	0	ind:412 gp:1	0.605311496	5154	5225
NA	GPC022640	-30.93338192	25.82627001	Capsicum_annuum	1	Capsicum_annuum	1	0.605374906	0.026593256	0.013839047	0.081162252	0.092131189	0.100429948	0.078664121	0.001805281	0	ind:413 gp:1	0.605374906	5154	5225
NA	GPC022650	-40.52007032	30.08961687	Capsicum_annuum	1	Capsicum_annuum	1	0.605474465	0.026477235	0.01373557	0.081236928	0.09288707	0.100604521	0.077797218	0.001786995	0	ind:414 gp:1	0.605474465	5154	5225
NA	GPC022660	-64.61418245	15.85504883	Capsicum_annuum	1	Capsicum_annuum	1	0.598789434	0.026778209	0.013937038	0.081922309	0.095465798	0.101676528	0.07960459	0.001826095	0	ind:415 gp:1	0.598789434	5154	5225
NA	GPC022670	-27.53521481	26.54663575	Capsicum_annuum	1	Capsicum_annuum	1	0.604588966	0.026429351	0.013870819	0.081106739	0.092974319	0.100228131	0.078997714	0.001803961	0	ind:416 gp:1	0.604588966	5154	5225
NA	GPC022680	-56.08458851	50.09483991	Capsicum_annuum	1	Capsicum_annuum	1	0.603257881	0.02651484	0.013890495	0.081415543	0.093475756	0.100952618	0.078682851	0.001810016	0	ind:417 gp:1	0.603257881	5154	5225
NA	GPC022690	-53.55567043	38.33171662	Capsicum_annuum	1	Capsicum_annuum	1	0.600624833	0.026500311	0.01402983	0.082098093	0.094062274	0.101338683	0.07951941	0.001826566	0	ind:418 gp:1	0.600624833	5154	5225
NA	GPC022700	-61.51497337	-29.03023791	Capsicum_annuum	1	Capsicum_annuum	1	0.599267108	0.026907657	0.014196639	0.082102005	0.094226694	0.101841305	0.079638462	0.001820129	0	ind:419 gp:1	0.599267108	5154	5225
NA	GPC022710	-28.09645074	7.995052556	Capsicum_annuum	1	Capsicum_annuum	1	0.589582424	0.027435064	0.014724814	0.084740379	0.093608702	0.105556771	0.082418698	0.001933149	0	ind:420 gp:1	0.589582424	5154	5225
NA	GPC022720	-32.34198622	-11.06229781	Capsicum_annuum	1	Capsicum_annuum	1	0.599032438	0.026872507	0.014124463	0.082549743	0.092979301	0.102055889	0.08053505	0.001850609	0	ind:421 gp:1	0.599032438	5154	5225
NA	GPC022730	-38.87424369	-89.45769295	Capsicum_frutescens	6	Capsicum_frutescens	6	0.080260592	0.019941578	0.021047989	0.145285573	0.080130363	0.534050329	0.117134946	0.002148632	0	ind:422 gp:6	0.534050329	435	546
NA	GPC022740	2.177371166	52.59474304	Capsicum_annuum	1	Capsicum_annuum	1	0.600689444	0.026727172	0.014062207	0.08217021	0.093772291	0.101264041	0.079486047	0.001828588	0	ind:423 gp:1	0.600689444	5154	5225
NA	GPC022760	-37.89518955	28.86695763	Capsicum_annuum	1	Capsicum_annuum	1	0.605154886	0.026456717	0.013767807	0.080943431	0.093448307	0.100472877	0.077957505	0.00179847	0	ind:424 gp:1	0.605154886	5154	5225
NA	GPC022780	-37.65341019	27.46840311	Capsicum_annuum	1	Capsicum_annuum	1	0.605598466	0.026496564	0.01380633	0.081287205	0.092318563	0.100585747	0.078113463	0.001793662	0	ind:425 gp:1	0.605598466	5154	5225
NA	GPC022810	8.721443489	-16.96338482	Capsicum_annuum	1	Capsicum_annuum	1	0.579863742	0.027836625	0.014941038	0.086075425	0.09638544	0.108056262	0.084914541	0.001926928	0	ind:427 gp:1	0.579863742	5154	5225
NA	GPC022820	-60.29440546	-73.14859038	Capsicum_frutescens	6	Capsicum_frutescens	6	0.071745668	0.01841098	0.019851507	0.134096609	0.096774645	0.548636314	0.108461119	0.002023159	0	ind:428 gp:6	0.548636314	435	546
NA	GPC022830	-51.68632771	4.6822609	Capsicum_annuum	1	Capsicum_annuum	1	0.601255924	0.026548405	0.013856299	0.081546699	0.09571336	0.100353535	0.078912701	0.001813077	0	ind:429 gp:1	0.601255924	5154	5225
NA	GPC022850	-44.28631018	20.27608705	Capsicum_annuum	1	Capsicum_annuum	1	0.604797075	0.02647395	0.01384484	0.080909816	0.09281989	0.100474973	0.078872935	0.001806521	0	ind:430 gp:1	0.604797075	5154	5225
NA	GPC022860	-40.34359311	19.74246567	Capsicum_annuum	1	Capsicum_annuum	1	0.59947818	0.026571586	0.014092966	0.083734275	0.092736638	0.102081995	0.079480597	0.001823763	0	ind:431 gp:1	0.59947818	5154	5225
NA	GPC022870	-3.331663014	-4.724240687	Capsicum_annuum	1	Capsicum_annuum	1	0.590299476	0.027524869	0.014628909	0.084774339	0.092708801	0.105599383	0.08257432	0.001889903	0	ind:432 gp:1	0.590299476	5154	5225
NA	GPC022880	9.031796469	7.83834214	Capsicum_annuum	1	Capsicum_annuum	1	0.591385755	0.027477729	0.014412316	0.083983578	0.094153797	0.104576153	0.082128873	0.0018818	0	ind:433 gp:1	0.591385755	5154	5225
NA	GPC022900	-5.542802819	-21.72659489	Capsicum_annuum	1	Capsicum_annuum	1	0.580145031	0.028184925	0.015102354	0.086836641	0.091669113	0.110558983	0.085519149	0.001983804	0	ind:434 gp:1	0.580145031	5154	5225
NA	GPC022920	18.69847903	-4.872094907	Capsicum_annuum	1	Capsicum_annuum	1	0.569380649	0.028535337	0.016055864	0.08946555	0.093973531	0.110398355	0.090089977	0.002100737	0	ind:436 gp:1	0.569380649	5154	5225
NA	GPC022930	-47.16773569	26.1465652	Capsicum_annuum	1	Capsicum_annuum	1	0.602086961	0.026535807	0.013909544	0.081443313	0.094577653	0.100843123	0.078796505	0.001807095	0	ind:437 gp:1	0.602086961	5154	5225
NA	GPC022940	-50.35421372	56.83738041	Capsicum_annuum	1	Capsicum_annuum	1	0.600303791	0.026658515	0.014111536	0.082223895	0.092518072	0.101949873	0.080381267	0.001853051	0	ind:438 gp:1	0.600303791	5154	5225
NA	GPC022960	-55.06082454	53.95237632	Capsicum_annuum	1	Capsicum_annuum	1	0.601736205	0.026500919	0.013872159	0.081451962	0.094484462	0.101187306	0.078964752	0.001802234	0	ind:439 gp:1	0.601736205	5154	5225
NA	GPC022970	-70.09472812	8.716703128	Capsicum_annuum	1	Capsicum_annuum	1	0.599694695	0.026626826	0.014009099	0.08180774	0.094833692	0.10143595	0.079770096	0.001821901	0	ind:440 gp:1	0.599694695	5154	5225
NA	GPC022980	-55.89121884	52.37347336	Capsicum_annuum	1	Capsicum_annuum	1	0.602392357	0.026667406	0.013986488	0.081726736	0.092806426	0.101146971	0.079436904	0.001836711	0	ind:441 gp:1	0.602392357	5154	5225
NA	GPC022990	-53.63641087	52.21503268	Capsicum_annuum	1	Capsicum_annuum	1	0.603153316	0.026400841	0.013765634	0.081084086	0.094462035	0.100607204	0.078735536	0.001791348	0	ind:442 gp:1	0.603153316	5154	5225
NA	GPC023010	-50.18653239	-74.35941738	Capsicum_frutescens	6	Capsicum_frutescens	6	0.09029749	0.024109296	0.028860065	0.23951389	0.072587695	0.401952891	0.140241659	0.002437014	0	ind:443 gp:6	0.401952891	435	546
NA	GPC023020	-63.30248691	40.55529259	Capsicum_annuum	1	Capsicum_annuum	1	0.597662399	0.0267785	0.014178822	0.082667314	0.095234627	0.101881562	0.079761171	0.001835605	0	ind:444 gp:1	0.597662399	5154	5225
NA	GPC023040	-7.73310431	34.11572675	Capsicum_annuum	1	Capsicum_annuum	1	0.602753015	0.026584057	0.013791997	0.081145538	0.09545302	0.10036099	0.078086174	0.001825209	0	ind:445 gp:1	0.602753015	5154	5225
NA	GPC023050	-8.481150837	34.17355898	Capsicum_annuum	1	Capsicum_annuum	1	0.601443527	0.026612318	0.013862741	0.081358506	0.095285609	0.100902462	0.078726808	0.001808029	0	ind:446 gp:1	0.601443527	5154	5225
NA	GPC023060	38.401137	32.44286064	Capsicum_annuum	1	Capsicum_annuum	1	0.593427464	0.027595551	0.014441652	0.083628506	0.093531897	0.103629954	0.081864896	0.00188008	0	ind:447 gp:1	0.593427464	5154	5225
NA	GPC023070	-17.89549322	50.41850864	Capsicum_annuum	1	Capsicum_annuum	1	0.603865914	0.026566464	0.013866195	0.081556279	0.093392688	0.100505995	0.078444516	0.001801948	0	ind:448 gp:1	0.603865914	5154	5225
NA	GPC023130	-60.97010247	-68.82863537	Capsicum_frutescens	6	Capsicum_frutescens	6	0.075843191	0.01971698	0.021254892	0.13706145	0.091539836	0.538472673	0.113980858	0.00213012	0	ind:449 gp:6	0.538472673	435	546
NA	GPC023140	-63.16860575	-73.34282235	Capsicum_frutescens	6	Capsicum_frutescens	6	0.075911466	0.019571545	0.020861531	0.136642878	0.101852315	0.525573278	0.117507758	0.002079229	0	ind:450 gp:6	0.525573278	435	546
NA	GPC023580	-53.49951549	-65.9601234	Capsicum_frutescens	6	Capsicum_frutescens	6	0.108676314	0.027557677	0.027333495	0.205700263	0.071296478	0.395558805	0.16100083	0.002876139	0	ind:451 gp:6	0.395558805	435	546
NA	GPC023780	-29.46578248	84.56319007	Capsicum_chinense	4	Capsicum_chinense	4	0.072924673	0.024055544	0.030567604	0.560957133	0.030782291	0.147899005	0.130536095	0.002277654	0	ind:452 gp:4	0.560957133	488	489
NA	GPC023790	-2.082711699	110.0851107	Capsicum_chinense	4	Capsicum_chinense	4	0.074608148	0.024242945	0.031152001	0.553121356	0.030637446	0.153919995	0.130034882	0.002283227	0	ind:453 gp:4	0.553121356	488	489
NA	GPC023800	-69.1170363	-59.57580604	Capsicum_frutescens	6	Capsicum_frutescens	6	0.08272594	0.021567203	0.022472887	0.143578801	0.080842921	0.520496627	0.126055641	0.00225998	0	ind:454 gp:6	0.520496627	435	546
NA	GPC023910	53.0433346	-92.78706909	Capsicum_pubescens	8	Capsicum_pubescens	8	0.004504609	0.004319785	0.003038796	0.004153549	0.035117931	0.004162381	0.005811736	0.938891213	0	ind:455 gp:8	0.938891213	22	22
NA	GPC023950	-2.680065914	108.6882652	Capsicum_chinense	4	Capsicum_chinense	4	0.072261713	0.023388236	0.031095958	0.565594744	0.029890004	0.150553365	0.125011922	0.002204058	0	ind:456 gp:4	0.565594744	488	489
NA	GPC023960	-1.210508242	108.9972313	Capsicum_chinense	4	Capsicum_chinense	4	0.073714767	0.023295209	0.031318387	0.559870997	0.030260489	0.152248751	0.12709926	0.00219214	0	ind:457 gp:4	0.559870997	488	489
NA	GPC023970	52.54518909	-90.68653664	Capsicum_pubescens	8	Capsicum_pubescens	8	0.003650324	0.003157322	0.002216412	0.003214397	0.025019534	0.003215062	0.004472618	0.955054331	0	ind:458 gp:8	0.955054331	22	22
NA	GPC023990	-69.52862129	-59.44798074	Capsicum_frutescens	6	Capsicum_frutescens	6	0.082521487	0.022173767	0.023105607	0.145212817	0.093180808	0.504885685	0.126583722	0.002336106	0	ind:459 gp:6	0.504885685	435	546
NA	GPC024010	-0.083431986	96.31633701	Capsicum_chinense	4	Capsicum_chinense	4	0.075262455	0.024956781	0.030852474	0.54945057	0.030748272	0.152703772	0.133741956	0.002283719	0	ind:460 gp:4	0.54945057	488	489
NA	GPC024080	90.23257796	-42.28285941	Capsicum_baccatum	2	Capsicum_baccatum	2	0.020910545	0.874532784	0.019295484	0.023166866	0.008473348	0.023190158	0.027719448	0.002711367	0	ind:461 gp:2	0.874532784	302	304
NA	GPC024090	53.27775833	-92.58897388	Capsicum_pubescens	8	Capsicum_pubescens	8	0.004204165	0.004057121	0.002801889	0.003881847	0.033040909	0.003895052	0.005482508	0.942636509	0	ind:462 gp:8	0.942636509	22	22
NA	GPC024180	-28.84440172	84.28767882	Capsicum_chinense	4	Capsicum_chinense	4	0.072388166	0.02352009	0.030486155	0.563912773	0.03019885	0.148358571	0.128925234	0.002210161	0	ind:463 gp:4	0.563912773	488	489
NA	GPC024350	68.36172244	-54.23765139	Capsicum_baccatum	2	Capsicum_baccatum	2	0.019085843	0.88573753	0.017265418	0.021423335	0.007556635	0.021706286	0.024848179	0.002376775	0	ind:464 gp:2	0.88573753	302	304
NA	GPC024360	52.69069852	-90.90893818	Capsicum_pubescens	8	Capsicum_pubescens	8	0.003052303	0.002911765	0.002020662	0.002745358	0.023464474	0.002787435	0.003945975	0.959072027	0	ind:465 gp:8	0.959072027	22	22
NA	GPC024670	6.953731844	91.57630987	Capsicum_chinense	4	Capsicum_chinense	4	0.073000754	0.023579805	0.030503568	0.561266274	0.030035709	0.151552855	0.127830557	0.002230478	0	ind:467 gp:4	0.561266274	488	489
NA	GPC024680	-1.259863914	96.2522556	Capsicum_chinense	4	Capsicum_chinense	4	0.072466873	0.023522243	0.030320064	0.559001774	0.030918281	0.150744632	0.130803139	0.002222992	0	ind:468 gp:4	0.559001774	488	489
NA	GPC024690	-25.13462584	82.25195733	Capsicum_chinense	4	Capsicum_chinense	4	0.073732895	0.024698793	0.031081259	0.553274592	0.030751013	0.150792475	0.133282182	0.002386792	0	ind:469 gp:4	0.553274592	488	489
NA	GPC024900	68.50346494	-56.36119827	Capsicum_baccatum	2	Capsicum_baccatum	2	0.019021953	0.885944335	0.017380086	0.021384785	0.007568096	0.021690532	0.024577669	0.002432545	0	ind:470 gp:2	0.885944335	302	304
NA	GPC025210	-30.18521023	17.2761662	Capsicum_annuum	1	Capsicum_annuum	1	0.59414843	0.027018616	0.014367737	0.083387169	0.094345257	0.103335233	0.081521697	0.001875861	0	ind:471 gp:1	0.59414843	5154	5225
NA	GPC025230	-33.46967804	26.39512178	Capsicum_annuum	1	Capsicum_annuum	1	0.595887557	0.027075513	0.014311494	0.083148268	0.09395844	0.102877072	0.080860044	0.001881612	0	ind:472 gp:1	0.595887557	5154	5225
NA	GPC025240	53.01573225	23.40086253	Capsicum_annuum	1	Capsicum_annuum	1	0.591747889	0.027232194	0.014400011	0.084186406	0.094230956	0.104262028	0.082065826	0.001874692	0	ind:473 gp:1	0.591747889	5154	5225
NA	GPC025250	43.92428409	-4.101399391	Capsicum_annuum	1	Capsicum_annuum	1	0.561667116	0.029422393	0.016164242	0.090418937	0.093956479	0.113243407	0.093012465	0.002114961	0	ind:474 gp:1	0.561667116	5154	5225
NA	GPC025260	55.53149569	27.4097636	Capsicum_annuum	1	Capsicum_annuum	1	0.589712278	0.02743335	0.014607605	0.08437031	0.094484605	0.104615512	0.082870229	0.001906111	0	ind:475 gp:1	0.589712278	5154	5225
NA	GPC025350	-23.34772872	6.595240836	Capsicum_annuum	1	Capsicum_annuum	1	0.596212408	0.026893116	0.0142293	0.082553982	0.09491459	0.103064778	0.08030204	0.001829785	0	ind:478 gp:1	0.596212408	5154	5225
NA	GPC025360	-63.68362527	15.5150043	Capsicum_annuum	1	Capsicum_annuum	1	0.602154935	0.026575995	0.013903939	0.081325708	0.094093526	0.100892219	0.079234134	0.001819543	0	ind:479 gp:1	0.602154935	5154	5225
NA	GPC025370	-65.6596057	33.53539624	Capsicum_annuum	1	Capsicum_annuum	1	0.598979754	0.026745353	0.014172221	0.082675588	0.093411719	0.102284732	0.079893091	0.001837543	0	ind:480 gp:1	0.598979754	5154	5225
NA	GPC025380	24.90367529	44.89662843	Capsicum_annuum	1	Capsicum_annuum	1	0.596143717	0.027057971	0.014309533	0.082865031	0.093920486	0.102675848	0.081159414	0.001868	0	ind:481 gp:1	0.596143717	5154	5225
NA	GPC025410	25.46760405	-94.84397664	Undetermined	1	Capsicum_annuum	1	0.28387113	0.043218032	0.033524113	0.167445099	0.064608216	0.193768745	0.209171248	0.004393417	0	ind:482 gp:1	0.28387113	5154	55
NA	GPC025420	42.13773658	-9.609971696	Capsicum_annuum	1	Capsicum_annuum	1	0.529150994	0.030275924	0.018244842	0.099678888	0.090657733	0.122906734	0.106638585	0.0024463	0	ind:483 gp:1	0.529150994	5154	5225
NA	GPC025430	12.14211307	17.10212346	Capsicum_annuum	1	Capsicum_annuum	1	0.592311692	0.027149494	0.014299239	0.082871054	0.097352926	0.103581216	0.080575877	0.001858502	0	ind:484 gp:1	0.592311692	5154	5225
NA	GPC025440	-41.31922342	0.017324784	Capsicum_annuum	1	Capsicum_annuum	1	0.592487504	0.026569015	0.014012872	0.081615668	0.102483979	0.101763419	0.079235639	0.001831905	0	ind:485 gp:1	0.592487504	5154	5225
NA	GPC025510	28.35356355	-97.25113302	Capsicum_annuum	1	Capsicum_annuum	1	0.310049786	0.042856399	0.032255285	0.15557857	0.067929923	0.18533708	0.201656212	0.004336746	0	ind:486 gp:1	0.310049786	5154	5225
NA	GPC025520	25.49361503	-101.2760624	Capsicum_annuum	1	Capsicum_annuum	1	0.3054296	0.042760489	0.032974363	0.155420605	0.068041935	0.187471641	0.203607612	0.004293755	0	ind:487 gp:1	0.3054296	5154	5225
NA	GPC025550	69.66119241	-5.002331851	Capsicum_annuum	1	Capsicum_annuum	1	0.458826456	0.035062367	0.024429132	0.117959003	0.081115432	0.138065688	0.141367058	0.003174864	0	ind:488 gp:1	0.458826456	5154	5225
NA	GPC025560	-7.201571509	28.04043564	Capsicum_annuum	1	Capsicum_annuum	1	0.597761742	0.026819305	0.014097809	0.082294249	0.094554799	0.101871009	0.080786121	0.001814966	0	ind:489 gp:1	0.597761742	5154	5225
NA	GPC025570	-10.51931757	25.53959555	Capsicum_annuum	1	Capsicum_annuum	1	0.602774171	0.026705922	0.013956844	0.081803751	0.092900146	0.100921235	0.079136054	0.001801878	0	ind:490 gp:1	0.602774171	5154	5225
NA	GPC025590	-7.656900629	30.39279173	Capsicum_annuum	1	Capsicum_annuum	1	0.59903907	0.026738906	0.014046336	0.082203305	0.094752064	0.101492861	0.079875189	0.001852269	0	ind:491 gp:1	0.59903907	5154	5225
NA	GPC025630	42.08181187	20.12201671	Capsicum_annuum	1	Capsicum_annuum	1	0.59468913	0.02707967	0.014330977	0.083661232	0.093602956	0.103622507	0.081137131	0.001876396	0	ind:493 gp:1	0.59468913	5154	5225
NA	GPC025670	35.18355556	-37.63782347	Capsicum_annuum	1	Capsicum_annuum	1	0.58170132	0.027445313	0.014789239	0.084983098	0.09561028	0.109986469	0.083547985	0.001936296	0	ind:495 gp:1	0.58170132	5154	5225
NA	GPC025680	37.11930487	-40.96673762	Capsicum_annuum	1	Capsicum_annuum	1	0.577891109	0.027657009	0.015062904	0.086416881	0.094810967	0.110631494	0.08556793	0.001961708	0	ind:496 gp:1	0.577891109	5154	5225
NA	GPC025730	23.61890828	-97.74547388	Undetermined	1	Capsicum_annuum	1	0.261969273	0.044260152	0.035606585	0.165284174	0.063655689	0.195243697	0.229466318	0.004514112	0	ind:497 gp:1	0.261969273	5154	55
NA	GPC025770	-26.6381154	104.1007339	Capsicum_chinense	4	Capsicum_chinense	4	0.079866391	0.02691006	0.031634707	0.533345774	0.033170757	0.157765796	0.134980912	0.002325603	0	ind:498 gp:4	0.533345774	488	489
NA	GPC025800	-22.05262159	22.52493954	Capsicum_annuum	1	Capsicum_annuum	1	0.60392697	0.026515489	0.013962914	0.081950422	0.09207891	0.10053374	0.079209939	0.001821617	0	ind:499 gp:1	0.60392697	5154	5225
NA	GPC025810	-43.62157207	-3.084485154	Capsicum_annuum	1	Capsicum_annuum	1	0.598881455	0.026651079	0.014108138	0.082112979	0.094141495	0.10193842	0.080308378	0.001858057	0	ind:500 gp:1	0.598881455	5154	5225
NA	GPC025820	-42.79107829	-1.252859243	Capsicum_annuum	1	Capsicum_annuum	1	0.602233907	0.026412795	0.013903781	0.080945465	0.095336976	0.100616301	0.078739161	0.001811615	0	ind:501 gp:1	0.602233907	5154	5225
NA	GPC025830	-43.88519556	-4.712662042	Capsicum_annuum	1	Capsicum_annuum	1	0.599738618	0.026544752	0.013969665	0.081960313	0.094657337	0.101728373	0.079585149	0.001815793	0	ind:502 gp:1	0.599738618	5154	5225
NA	GPC025850	25.33225207	15.40895872	Capsicum_annuum	1	Capsicum_annuum	1	0.589607793	0.027272022	0.014546028	0.084602241	0.092526749	0.105992957	0.08358225	0.001869961	0	ind:504 gp:1	0.589607793	5154	5225
NA	GPC025870	-27.17971631	34.89176186	Capsicum_annuum	1	Capsicum_annuum	1	0.604137848	0.026534706	0.013857358	0.081507808	0.092369093	0.101187781	0.078618929	0.001786476	0	ind:505 gp:1	0.604137848	5154	5225
NA	GPC025890	-26.64607778	34.56608883	Capsicum_annuum	1	Capsicum_annuum	1	0.604998794	0.026377702	0.013747327	0.081375395	0.092337017	0.100877474	0.078490838	0.001795454	0	ind:506 gp:1	0.604998794	5154	5225
NA	GPC025900	48.03839518	-35.5351595	Capsicum_annuum	1	Capsicum_annuum	1	0.583211545	0.027369421	0.014619912	0.085001345	0.096615007	0.108054219	0.083216715	0.001911835	0	ind:507 gp:1	0.583211545	5154	5225
NA	GPC025910	-21.85888294	24.78354309	Capsicum_annuum	1	Capsicum_annuum	1	0.594790955	0.027107501	0.01427649	0.08354625	0.093244808	0.103492237	0.081665284	0.001876476	0	ind:508 gp:1	0.594790955	5154	5225
NA	GPC025920	26.2580746	-26.04334323	Capsicum_annuum	1	Capsicum_annuum	1	0.578000654	0.027634336	0.014879527	0.085997873	0.096191102	0.109815652	0.085525768	0.001955087	0	ind:509 gp:1	0.578000654	5154	5225
NA	GPC025930	-44.3081679	0.489244533	Capsicum_annuum	1	Capsicum_annuum	1	0.601510306	0.026672587	0.013983924	0.081726001	0.093743782	0.101019194	0.079535162	0.001809046	0	ind:510 gp:1	0.601510306	5154	5225
NA	GPC025950	-41.72348898	-1.960047797	Capsicum_annuum	1	Capsicum_annuum	1	0.595114146	0.026929022	0.014287934	0.082740031	0.095405057	0.102542212	0.081105586	0.001876013	0	ind:511 gp:1	0.595114146	5154	5225
NA	GPC025970	24.22335639	19.58357659	Capsicum_annuum	1	Capsicum_annuum	1	0.597456071	0.027014971	0.014154591	0.083215552	0.092702944	0.103265612	0.080351798	0.001838461	0	ind:512 gp:1	0.597456071	5154	5225
NA	GPC025980	-7.661372082	30.32518676	Capsicum_annuum	1	Capsicum_annuum	1	0.599704249	0.026785311	0.014072544	0.082108204	0.094376686	0.10139861	0.079706815	0.001847582	0	ind:513 gp:1	0.599704249	5154	5225
NA	GPC025990	-43.30368474	-0.984452664	Capsicum_annuum	1	Capsicum_annuum	1	0.602417533	0.026510414	0.013989797	0.081700917	0.093462905	0.10094739	0.079149312	0.001821732	0	ind:514 gp:1	0.602417533	5154	5225
NA	GPC026000	-42.74847755	-1.279576874	Capsicum_annuum	1	Capsicum_annuum	1	0.600719809	0.026459997	0.013934808	0.081201935	0.095784549	0.100960845	0.079114512	0.001823545	0	ind:515 gp:1	0.600719809	5154	5225
NA	GPC026010	-8.009086229	42.33785322	Capsicum_annuum	1	Capsicum_annuum	1	0.601027574	0.026596561	0.014019938	0.081807519	0.094073584	0.101311056	0.079338681	0.001825087	0	ind:516 gp:1	0.601027574	5154	5225
NA	GPC026020	79.67937044	14.18692493	Capsicum_annuum	1	Capsicum_annuum	1	0.591674122	0.027426355	0.014536739	0.08440373	0.093186163	0.104538861	0.082326054	0.001907976	0	ind:517 gp:1	0.591674122	5154	5225
NA	GPC026030	-7.646212226	42.03894991	Capsicum_annuum	1	Capsicum_annuum	1	0.600885475	0.026542696	0.014024694	0.081737639	0.094241043	0.101079384	0.07966743	0.001821638	0	ind:518 gp:1	0.600885475	5154	5225
NA	GPC026040	66.88873646	22.41878952	Capsicum_annuum	1	Capsicum_annuum	1	0.582770683	0.027570248	0.014978885	0.086066981	0.094952197	0.106194481	0.085500451	0.001966074	0	ind:519 gp:1	0.582770683	5154	5225
NA	GPC026050	-25.28119495	-40.11832043	Capsicum_annuum	1	Capsicum_annuum	1	0.569087503	0.028531368	0.015735726	0.088614063	0.095042406	0.111068283	0.089816159	0.002104491	0	ind:520 gp:1	0.569087503	5154	5225
NA	GPC026060	-36.90087587	-26.69608096	Capsicum_annuum	1	Capsicum_annuum	1	0.588047873	0.027234699	0.014595701	0.085104026	0.093589423	0.105000249	0.084470406	0.001957623	0	ind:521 gp:1	0.588047873	5154	5225
NA	GPC026070	35.16931013	-36.74536676	Capsicum_annuum	1	Capsicum_annuum	1	0.575735631	0.027821102	0.015184084	0.08629797	0.096465537	0.111201798	0.085339752	0.001954126	0	ind:522 gp:1	0.575735631	5154	5225
NA	GPC026100	-7.351937144	30.91226465	Capsicum_annuum	1	Capsicum_annuum	1	0.600708232	0.026735167	0.014003067	0.081777971	0.094290372	0.101147501	0.079498254	0.001839435	0	ind:523 gp:1	0.600708232	5154	5225
NA	GPC026110	-9.403102105	26.09462478	Capsicum_annuum	1	Capsicum_annuum	1	0.602245025	0.026671616	0.013906988	0.081383548	0.094248104	0.100901513	0.078855352	0.001787854	0	ind:524 gp:1	0.602245025	5154	5225
NA	GPC026130	-6.485827136	34.44794665	Capsicum_annuum	1	Capsicum_annuum	1	0.602318909	0.026589827	0.013935214	0.081565794	0.094280103	0.100666141	0.078820715	0.001823296	0	ind:525 gp:1	0.602318909	5154	5225
NA	GPC026150	-18.24332538	17.35530139	Capsicum_annuum	1	Capsicum_annuum	1	0.594105117	0.027274042	0.014362913	0.083349247	0.092916081	0.104237021	0.081889695	0.001865884	0	ind:527 gp:1	0.594105117	5154	5225
NA	GPC026200	20.12444713	-25.36006604	Capsicum_annuum	1	Capsicum_annuum	1	0.5836176	0.027499946	0.01465664	0.085159388	0.095075066	0.108556825	0.083529624	0.001904911	0	ind:528 gp:1	0.5836176	5154	5225
NA	GPC026210	20.70444994	-29.04091776	Capsicum_annuum	1	Capsicum_annuum	1	0.584198206	0.027241771	0.014684043	0.085107872	0.094801848	0.107973622	0.084081931	0.001910706	0	ind:529 gp:1	0.584198206	5154	5225
NA	GPC026220	38.63550117	-30.55321836	Capsicum_annuum	1	Capsicum_annuum	1	0.582142374	0.027645826	0.01485619	0.085479679	0.094544393	0.109467397	0.08391229	0.001951853	0	ind:530 gp:1	0.582142374	5154	5225
NA	GPC026230	16.87145244	-39.18293779	Capsicum_annuum	1	Capsicum_annuum	1	0.575432593	0.027864659	0.015223804	0.086781259	0.095593993	0.111524972	0.085602701	0.00197602	0	ind:531 gp:1	0.575432593	5154	5225
NA	GPC026240	54.65282652	-8.899400795	Capsicum_annuum	1	Capsicum_annuum	1	0.563675214	0.029311043	0.016143104	0.090805166	0.092214132	0.113337002	0.092403417	0.002110923	0	ind:532 gp:1	0.563675214	5154	5225
NA	GPC026250	53.80799972	-8.886343711	Capsicum_annuum	1	Capsicum_annuum	1	0.560522518	0.029615182	0.016230848	0.091025565	0.094198628	0.114336936	0.091979725	0.002090598	0	ind:533 gp:1	0.560522518	5154	5225
NA	GPC026260	-27.74233928	-12.88421302	Capsicum_annuum	1	Capsicum_annuum	1	0.60064206	0.026461764	0.013947425	0.081217922	0.096254359	0.100410614	0.07923755	0.001828306	0	ind:534 gp:1	0.60064206	5154	5225
NA	GPC026280	-33.66158701	31.44758549	Capsicum_annuum	1	Capsicum_annuum	1	0.602674557	0.0265484	0.013860633	0.081525814	0.093836709	0.100925956	0.078815196	0.001812735	0	ind:535 gp:1	0.602674557	5154	5225
NA	GPC026290	-39.40188141	-11.06177725	Capsicum_annuum	1	Capsicum_annuum	1	0.600697023	0.026681225	0.014101198	0.082144717	0.093149857	0.101513388	0.079885732	0.00182686	0	ind:536 gp:1	0.600697023	5154	5225
NA	GPC026300	-13.01469254	-5.462687945	Capsicum_annuum	1	Capsicum_annuum	1	0.586125708	0.02673371	0.01410183	0.082288623	0.106174841	0.102728426	0.080007253	0.00183961	0	ind:537 gp:1	0.586125708	5154	5225
NA	GPC026310	79.67056856	17.530953	Capsicum_annuum	1	Capsicum_annuum	1	0.591761484	0.027224566	0.014398697	0.08374462	0.095107505	0.103887921	0.082004162	0.001871045	0	ind:538 gp:1	0.591761484	5154	5225
NA	GPC026330	-42.12585079	36.89873792	Capsicum_annuum	1	Capsicum_annuum	1	0.602911802	0.026518889	0.013839961	0.081560975	0.093595633	0.101057681	0.078703958	0.001811102	0	ind:539 gp:1	0.602911802	5154	5225
NA	GPC026350	-27.75392273	-12.88459802	Capsicum_annuum	1	Capsicum_annuum	1	0.600739758	0.026510823	0.013927615	0.081205643	0.096442875	0.100309217	0.079037757	0.001826311	0	ind:540 gp:1	0.600739758	5154	5225
NA	GPC026360	-6.005174095	-62.57490398	Capsicum_annuum	1	Capsicum_annuum	1	0.574971983	0.027948762	0.015169478	0.087193083	0.09266161	0.113699243	0.086371999	0.001983843	0	ind:541 gp:1	0.574971983	5154	5225
NA	GPC026370	-36.93180637	82.19580202	Capsicum_chinense	4	Capsicum_chinense	4	0.074254256	0.024368147	0.030768072	0.552864169	0.031972164	0.150754193	0.132741836	0.002277163	0	ind:542 gp:4	0.552864169	488	489
NA	GPC026380	-36.86244721	84.09689325	Capsicum_chinense	4	Capsicum_chinense	4	0.07599231	0.024503677	0.029726267	0.543804845	0.032735966	0.157351123	0.133599036	0.002286776	0	ind:543 gp:4	0.543804845	488	489
NA	GPC026390	-36.69207753	83.39604941	Capsicum_chinense	4	Capsicum_chinense	4	0.074497119	0.025127609	0.030576159	0.553419719	0.031656508	0.15045532	0.132009184	0.002258382	0	ind:544 gp:4	0.553419719	488	489
NA	GPC026400	-36.96609145	84.19656964	Capsicum_chinense	4	Capsicum_chinense	4	0.075598969	0.02466218	0.030141595	0.542537505	0.032562622	0.156898166	0.135306964	0.002291998	0	ind:545 gp:4	0.542537505	488	489
NA	GPC026420	-13.45884579	59.63346473	Capsicum_annuum	1	Capsicum_annuum	1	0.603509353	0.026587902	0.013980608	0.08155277	0.092601442	0.100551718	0.079404759	0.001811448	0	ind:546 gp:1	0.603509353	5154	5225
NA	GPC026430	25.30540931	64.71554334	Capsicum_annuum	1	Capsicum_annuum	1	0.599932855	0.026667151	0.013954273	0.081916951	0.094900769	0.101554049	0.079250558	0.001823392	0	ind:547 gp:1	0.599932855	5154	5225
NA	GPC026440	28.13050593	65.36374059	Capsicum_annuum	1	Capsicum_annuum	1	0.59896653	0.026619908	0.01399361	0.082143269	0.094971403	0.101749541	0.079728022	0.001827716	0	ind:548 gp:1	0.59896653	5154	5225
NA	GPC026450	24.62736827	66.74098816	Capsicum_annuum	1	Capsicum_annuum	1	0.600375344	0.026749453	0.013936479	0.081855125	0.094980089	0.101468611	0.078829315	0.001805583	0	ind:549 gp:1	0.600375344	5154	5225
NA	GPC026470	27.2283598	63.47681908	Capsicum_annuum	1	Capsicum_annuum	1	0.599537865	0.026663289	0.013948204	0.082207521	0.094541854	0.101351258	0.079912243	0.001837766	0	ind:550 gp:1	0.599537865	5154	5225
NA	GPC026480	8.724620835	52.00138736	Capsicum_annuum	1	Capsicum_annuum	1	0.60115082	0.026597141	0.01399817	0.082247846	0.093177253	0.101429415	0.079573654	0.0018257	0	ind:551 gp:1	0.60115082	5154	5225
NA	GPC026490	-47.96930113	7.889119433	Capsicum_annuum	1	Capsicum_annuum	1	0.607216022	0.026403335	0.013692151	0.080553705	0.093826119	0.099451832	0.077088084	0.001768753	0	ind:552 gp:1	0.607216022	5154	5225
NA	GPC026500	8.798179071	55.56419604	Capsicum_annuum	1	Capsicum_annuum	1	0.59985739	0.026701799	0.014058711	0.082057565	0.093581856	0.101460618	0.080449301	0.001832761	0	ind:553 gp:1	0.59985739	5154	5225
NA	GPC026520	45.2602082	11.9426135	Capsicum_annuum	1	Capsicum_annuum	1	0.585152092	0.02764175	0.014828838	0.085445605	0.093758108	0.106768654	0.08445158	0.001953372	0	ind:555 gp:1	0.585152092	5154	5225
NA	GPC026530	33.99277839	-34.97877645	Capsicum_annuum	1	Capsicum_annuum	1	0.576949256	0.027804405	0.014988984	0.086341782	0.09586424	0.111130558	0.084944279	0.001976497	0	ind:556 gp:1	0.576949256	5154	5225
NA	GPC026540	36.16991438	-32.41211528	Capsicum_annuum	1	Capsicum_annuum	1	0.580603089	0.027599329	0.014768935	0.085597449	0.095152554	0.109597446	0.084729598	0.0019516	0	ind:557 gp:1	0.580603089	5154	5225
NA	GPC026550	85.49871811	-42.67894572	Capsicum_baccatum	2	Capsicum_baccatum	2	0.020427665	0.878343118	0.018321762	0.023130939	0.008150475	0.022543187	0.026514933	0.002567921	0	ind:558 gp:2	0.878343118	302	304
NA	GPC026560	76.55217909	-37.06676631	Capsicum_baccatum	2	Capsicum_baccatum	2	0.020760129	0.875674533	0.018780798	0.023333573	0.008317375	0.02307577	0.027453644	0.002604177	0	ind:559 gp:2	0.875674533	302	304
NA	GPC026570	-35.59347326	92.88571241	Capsicum_chinense	4	Capsicum_chinense	4	0.076697305	0.025514315	0.03014478	0.543213288	0.03393525	0.153798212	0.134314617	0.002382233	0	ind:560 gp:4	0.543213288	488	489
NA	GPC026580	-36.29392486	95.87106542	Capsicum_chinense	4	Capsicum_chinense	4	0.073861659	0.024608021	0.031248542	0.553648251	0.03177036	0.150623104	0.131978471	0.002261591	0	ind:561 gp:4	0.553648251	488	489
NA	GPC026590	-42.82486711	-94.39902409	Capsicum_frutescens	6	Capsicum_frutescens	6	0.08194032	0.020402679	0.021613605	0.151949598	0.0788815	0.524104381	0.118904696	0.002203222	0	ind:562 gp:6	0.524104381	435	546
NA	GPC026620	-44.88236156	36.08809182	Capsicum_annuum	1	Capsicum_annuum	1	0.601198236	0.026658798	0.014016547	0.081680047	0.094004997	0.101086311	0.079534629	0.001820435	0	ind:563 gp:1	0.601198236	5154	5225
NA	GPC026630	-17.29087704	47.70156359	Capsicum_annuum	1	Capsicum_annuum	1	0.603036981	0.026533695	0.013880211	0.081483863	0.093301506	0.100466028	0.079494006	0.00180371	0	ind:564 gp:1	0.603036981	5154	5225
NA	GPC026640	-44.86709957	36.31180609	Capsicum_annuum	1	Capsicum_annuum	1	0.601797254	0.026632476	0.013944944	0.081673328	0.093649769	0.100846109	0.07961989	0.001836231	0	ind:565 gp:1	0.601797254	5154	5225
NA	GPC026650	-19.55256993	38.00354716	Capsicum_annuum	1	Capsicum_annuum	1	0.601645496	0.026668506	0.013839592	0.081153085	0.09519592	0.100649317	0.079028003	0.001820081	0	ind:566 gp:1	0.601645496	5154	5225
NA	GPC026660	-18.71861498	38.45096018	Capsicum_annuum	1	Capsicum_annuum	1	0.601401251	0.026660553	0.013814879	0.081438554	0.09490251	0.100772143	0.079200181	0.001809929	0	ind:567 gp:1	0.601401251	5154	5225
NA	GPC026690	-24.52673549	25.92292687	Capsicum_annuum	1	Capsicum_annuum	1	0.603029504	0.026381038	0.013770486	0.08121052	0.095809553	0.099852652	0.078157193	0.001789054	0	ind:570 gp:1	0.603029504	5154	5225
NA	GPC026700	-29.67280455	31.50294297	Capsicum_annuum	1	Capsicum_annuum	1	0.603909366	0.026570478	0.013763148	0.081196991	0.093894573	0.10066373	0.078211054	0.001790659	0	ind:571 gp:1	0.603909366	5154	5225
NA	GPC026720	-25.83967346	28.25553943	Capsicum_annuum	1	Capsicum_annuum	1	0.604115274	0.026382251	0.013839435	0.081367505	0.093870434	0.100407325	0.078209965	0.00180781	0	ind:572 gp:1	0.604115274	5154	5225
NA	GPC026740	-19.63354215	25.68228768	Capsicum_annuum	1	Capsicum_annuum	1	0.594153892	0.026988279	0.014254081	0.082801657	0.095887922	0.102968374	0.081088205	0.00185759	0	ind:573 gp:1	0.594153892	5154	5225
NA	GPC026750	53.63959128	64.24160324	Capsicum_annuum	1	Capsicum_annuum	1	0.583464445	0.027984833	0.014859012	0.08569354	0.093143688	0.107566686	0.085322056	0.00196574	0	ind:574 gp:1	0.583464445	5154	5225
NA	GPC026770	22.82581595	50.4643176	Capsicum_annuum	1	Capsicum_annuum	1	0.600354379	0.02658933	0.013985332	0.081989535	0.094629582	0.101057117	0.079571033	0.00182369	0	ind:575 gp:1	0.600354379	5154	5225
NA	GPC026790	8.963498741	-32.69989341	Capsicum_annuum	1	Capsicum_annuum	1	0.57604709	0.028114286	0.015348334	0.08687558	0.094349691	0.1104149	0.086839878	0.002010241	0	ind:576 gp:1	0.57604709	5154	5225
NA	GPC026810	22.92728001	18.29101187	Capsicum_annuum	1	Capsicum_annuum	1	0.598535953	0.026866499	0.014170086	0.082849847	0.093095428	0.102224025	0.080396196	0.001861965	0	ind:577 gp:1	0.598535953	5154	5225
NA	GPC026820	15.33674976	17.81991016	Capsicum_annuum	1	Capsicum_annuum	1	0.594568043	0.027009193	0.014224387	0.083382535	0.094416236	0.103575646	0.080983323	0.001840636	0	ind:578 gp:1	0.594568043	5154	5225
NA	GPC026830	70.60943008	-22.71545213	Capsicum_annuum	1	Capsicum_annuum	1	0.581440825	0.028034711	0.014997506	0.086045655	0.09435056	0.10745456	0.085707601	0.001968582	0	ind:579 gp:1	0.581440825	5154	5225
NA	GPC026840	31.3237284	-8.379152004	Capsicum_annuum	1	Capsicum_annuum	1	0.509245159	0.030006985	0.018928595	0.125334544	0.083250212	0.123586879	0.107305491	0.002342135	0	ind:580 gp:1	0.509245159	5154	5225
NA	GPC026850	31.51252007	-7.525943225	Capsicum_annuum	1	Capsicum_annuum	1	0.520741583	0.029287698	0.018673171	0.119660154	0.084485199	0.120727642	0.104134791	0.002289763	0	ind:581 gp:1	0.520741583	5154	5225
NA	GPC026860	-32.21884651	26.71841215	Capsicum_annuum	1	Capsicum_annuum	1	0.572017328	0.027721607	0.015763142	0.094358927	0.089554852	0.108609038	0.089941446	0.002033658	0	ind:582 gp:1	0.572017328	5154	5225
NA	GPC026870	12.66251746	4.304336493	Capsicum_annuum	1	Capsicum_annuum	1	0.553186884	0.028528072	0.016847217	0.10252563	0.088722036	0.112820353	0.095237672	0.002132137	0	ind:583 gp:1	0.553186884	5154	5225
NA	GPC026880	-64.32615072	18.58568309	Capsicum_annuum	1	Capsicum_annuum	1	0.595171643	0.026967915	0.01427505	0.083071932	0.094531157	0.103220246	0.080887693	0.001874363	0	ind:584 gp:1	0.595171643	5154	5225
NA	GPC026890	-64.40995634	18.43373086	Capsicum_annuum	1	Capsicum_annuum	1	0.598782541	0.026824096	0.014130991	0.082435956	0.094264766	0.101950796	0.07976667	0.001844184	0	ind:585 gp:1	0.598782541	5154	5225
NA	GPC026900	-29.46250515	-5.657298623	Capsicum_annuum	1	Capsicum_annuum	1	0.59948873	0.026875942	0.014099306	0.082238505	0.09356994	0.102042117	0.079831533	0.001853926	0	ind:586 gp:1	0.59948873	5154	5225
NA	GPC026910	-64.29222562	18.64376652	Capsicum_annuum	1	Capsicum_annuum	1	0.599916839	0.026648435	0.014029353	0.082093782	0.093930588	0.101906329	0.079646041	0.001828633	0	ind:587 gp:1	0.599916839	5154	5225
NA	GPC026930	-37.41838747	8.897811943	Capsicum_annuum	1	Capsicum_annuum	1	0.59983244	0.026862287	0.014072812	0.082033794	0.094119406	0.101779997	0.079477723	0.00182154	0	ind:588 gp:1	0.59983244	5154	5225
NA	GPC026950	-41.0992482	32.86757134	Capsicum_annuum	1	Capsicum_annuum	1	0.604311439	0.026562387	0.013857937	0.081366601	0.092542742	0.100856524	0.078699452	0.001802919	0	ind:590 gp:1	0.604311439	5154	5225
NA	GPC026960	-80.54965078	3.034157719	Capsicum_annuum	1	Capsicum_annuum	1	0.598472992	0.026825417	0.014045167	0.082569077	0.094240337	0.101938946	0.080063151	0.001844914	0	ind:591 gp:1	0.598472992	5154	5225
NA	GPC026980	-25.89639885	76.738585	Capsicum_chinense	4	Capsicum_chinense	4	0.074246903	0.024246656	0.031382312	0.552578202	0.032114217	0.152881025	0.130226783	0.002323903	0	ind:593 gp:4	0.552578202	488	489
NA	GPC026990	-13.15821529	-6.789310165	Capsicum_annuum	1	Capsicum_annuum	1	0.583985991	0.026658157	0.01418034	0.082188305	0.108169508	0.103065282	0.079919888	0.001832529	0	ind:594 gp:1	0.583985991	5154	5225
NA	GPC027000	-13.63402014	-5.724076604	Capsicum_annuum	1	Capsicum_annuum	1	0.584654405	0.026900271	0.014185932	0.082698255	0.105604531	0.103493161	0.080613473	0.001849973	0	ind:595 gp:1	0.584654405	5154	5225
NA	GPC027020	-15.27358449	-4.807090055	Capsicum_annuum	1	Capsicum_annuum	1	0.58414392	0.026750981	0.014203624	0.082717308	0.105624297	0.103266798	0.081434858	0.001858214	0	ind:596 gp:1	0.58414392	5154	5225
NA	GPC027030	68.83656847	42.12444404	Capsicum_annuum	1	Capsicum_annuum	1	0.586085181	0.027940878	0.014801946	0.085248147	0.093294914	0.106552728	0.084143008	0.001933197	0	ind:597 gp:1	0.586085181	5154	5225
NA	GPC027040	66.19041304	39.31190336	Capsicum_annuum	1	Capsicum_annuum	1	0.585147282	0.027822997	0.014899642	0.085472948	0.093389262	0.106670706	0.084656712	0.001940451	0	ind:598 gp:1	0.585147282	5154	5225
NA	GPC027050	68.33149541	42.14721566	Capsicum_annuum	1	Capsicum_annuum	1	0.589273031	0.02757615	0.01457644	0.084281628	0.093955893	0.105704924	0.082734003	0.001897931	0	ind:599 gp:1	0.589273031	5154	5225
NA	GPC027060	78.75608475	16.48336788	Capsicum_annuum	1	Capsicum_annuum	1	0.592401016	0.027418226	0.014534303	0.084203074	0.092690637	0.104458256	0.082382311	0.001912176	0	ind:600 gp:1	0.592401016	5154	5225
NA	GPC027070	54.65750189	21.55037761	Capsicum_annuum	1	Capsicum_annuum	1	0.590977366	0.027287272	0.014414952	0.08421692	0.094297452	0.104819955	0.082092285	0.001893797	0	ind:601 gp:1	0.590977366	5154	5225
NA	GPC027080	-37.60327484	26.23672774	Capsicum_annuum	1	Capsicum_annuum	1	0.604444883	0.026568201	0.01386344	0.081408184	0.092479807	0.100834617	0.078595882	0.001804986	0	ind:602 gp:1	0.604444883	5154	5225
NA	GPC027100	57.12640281	51.69839368	Capsicum_annuum	1	Capsicum_annuum	1	0.582329908	0.028287919	0.014987421	0.086108633	0.092573832	0.108539343	0.085188139	0.001984805	0	ind:603 gp:1	0.582329908	5154	5225
NA	GPC027120	-28.83901852	27.77866918	Capsicum_annuum	1	Capsicum_annuum	1	0.604779919	0.026430921	0.013880481	0.081351102	0.092730218	0.100437688	0.078582443	0.001807226	0	ind:604 gp:1	0.604779919	5154	5225
NA	GPC027140	-8.020325695	-25.1306531	Capsicum_annuum	1	Capsicum_annuum	1	0.580632741	0.028102129	0.014945046	0.086653596	0.092739452	0.109880349	0.0850942	0.001952487	0	ind:605 gp:1	0.580632741	5154	5225
NA	GPC027160	-1.486354734	37.96863877	Capsicum_annuum	1	Capsicum_annuum	1	0.603917093	0.026529817	0.014029379	0.08161249	0.092251397	0.100718801	0.079123103	0.001817919	0	ind:607 gp:1	0.603917093	5154	5225
NA	GPC027180	-46.33412151	37.96558257	Capsicum_annuum	1	Capsicum_annuum	1	0.602296948	0.026546241	0.013859986	0.081560435	0.09402606	0.10074895	0.079163571	0.001797809	0	ind:608 gp:1	0.602296948	5154	5225
NA	GPC027190	-14.64206775	32.12780151	Capsicum_annuum	1	Capsicum_annuum	1	0.602539775	0.026667017	0.013931071	0.081659393	0.093498185	0.100934959	0.078952368	0.001817232	0	ind:609 gp:1	0.602539775	5154	5225
NA	GPC027200	-14.24515945	28.99964462	Capsicum_annuum	1	Capsicum_annuum	1	0.602985027	0.026746269	0.014019779	0.081583599	0.092247231	0.100785967	0.079806351	0.001825777	0	ind:610 gp:1	0.602985027	5154	5225
NA	GPC027220	-25.52591598	81.9431802	Capsicum_chinense	4	Capsicum_chinense	4	0.072789081	0.023374708	0.030848198	0.561949048	0.030204228	0.148889972	0.129696972	0.002247791	0	ind:611 gp:4	0.561949048	488	489
NA	GPC027240	13.60478498	-12.29410825	Capsicum_annuum	1	Capsicum_annuum	1	0.567610926	0.028591846	0.015912988	0.089300327	0.093871452	0.110953315	0.091677561	0.002081584	0	ind:612 gp:1	0.567610926	5154	5225
NA	GPC027250	15.3773151	-14.87548279	Capsicum_annuum	1	Capsicum_annuum	1	0.568894551	0.02856491	0.015959097	0.088841959	0.095339447	0.110473146	0.089839095	0.002087795	0	ind:613 gp:1	0.568894551	5154	5225
NA	GPC027260	58.8845538	13.86065921	Capsicum_annuum	1	Capsicum_annuum	1	0.57350565	0.028183289	0.015344048	0.087544254	0.094908525	0.109782769	0.088697135	0.002034329	0	ind:614 gp:1	0.57350565	5154	5225
NA	GPC027270	0.223087885	46.28580443	Capsicum_annuum	1	Capsicum_annuum	1	0.602291114	0.026428567	0.013956228	0.082054868	0.092998967	0.10072121	0.079726854	0.001822191	0	ind:615 gp:1	0.602291114	5154	5225
NA	GPC027280	-1.09485973	44.7013715	Capsicum_annuum	1	Capsicum_annuum	1	0.602135325	0.026553289	0.013995674	0.081966806	0.093412651	0.101032048	0.079071791	0.001832415	0	ind:616 gp:1	0.602135325	5154	5225
NA	GPC027310	34.82010075	-26.00839662	Capsicum_annuum	1	Capsicum_annuum	1	0.576752739	0.027666452	0.015018597	0.08588988	0.097504753	0.110221216	0.084967314	0.001979049	0	ind:618 gp:1	0.576752739	5154	5225
NA	GPC027320	18.77108346	-69.61809435	Capsicum_annuum	1	Capsicum_annuum	1	0.575397125	0.027947169	0.015283684	0.086657206	0.096077744	0.109470846	0.087183255	0.001982969	0	ind:619 gp:1	0.575397125	5154	5225
NA	GPC027330	25.77501704	-60.56613663	Capsicum_annuum	1	Capsicum_annuum	1	0.579491779	0.027643074	0.014796467	0.086282269	0.093694274	0.11074865	0.085411354	0.001932134	0	ind:620 gp:1	0.579491779	5154	5225
NA	GPC027340	77.55650912	49.8443412	Capsicum_annuum	1	Capsicum_annuum	1	0.582310216	0.028150936	0.015146077	0.086238299	0.091700332	0.108440959	0.086033753	0.001979428	0	ind:621 gp:1	0.582310216	5154	5225
NA	GPC027350	79.12790796	43.04286114	Capsicum_annuum	1	Capsicum_annuum	1	0.582222542	0.028036615	0.01485878	0.085751758	0.094359958	0.108102466	0.084740338	0.001927542	0	ind:622 gp:1	0.582222542	5154	5225
NA	GPC027360	71.48178539	52.51976483	Capsicum_annuum	1	Capsicum_annuum	1	0.57883081	0.028213268	0.015169877	0.086634895	0.094774246	0.10866544	0.085716174	0.00199529	0	ind:623 gp:1	0.57883081	5154	5225
NA	GPC027370	77.97379323	46.570168	Capsicum_annuum	1	Capsicum_annuum	1	0.582530992	0.027991437	0.014989962	0.085650418	0.093835872	0.107913211	0.085150066	0.001938042	0	ind:624 gp:1	0.582530992	5154	5225
NA	GPC027380	69.52894754	46.71946308	Capsicum_annuum	1	Capsicum_annuum	1	0.582642155	0.028087315	0.014940799	0.085789702	0.093293657	0.108094168	0.085192658	0.001959545	0	ind:625 gp:1	0.582642155	5154	5225
NA	GPC027390	-1.470093868	-32.34304013	Capsicum_annuum	1	Capsicum_annuum	1	0.57850368	0.027982079	0.015009291	0.086450266	0.09488271	0.109530435	0.085687926	0.001953613	0	ind:626 gp:1	0.57850368	5154	5225
NA	GPC027410	-12.86470413	2.113516025	Capsicum_annuum	1	Capsicum_annuum	1	0.580499192	0.028051354	0.015106058	0.085933901	0.095247676	0.107637861	0.085511523	0.002012435	0	ind:627 gp:1	0.580499192	5154	5225
NA	GPC027420	-12.89009839	2.165435511	Capsicum_annuum	1	Capsicum_annuum	1	0.580332568	0.027846713	0.015077293	0.086274143	0.095130803	0.107623616	0.085733461	0.001981402	0	ind:628 gp:1	0.580332568	5154	5225
NA	GPC027430	-13.32425991	2.671417409	Capsicum_annuum	1	Capsicum_annuum	1	0.586919624	0.02741979	0.014639386	0.084445307	0.095106314	0.105288238	0.084292427	0.001888914	0	ind:629 gp:1	0.586919624	5154	5225
NA	GPC027440	-7.076555187	-19.3767553	Capsicum_annuum	1	Capsicum_annuum	1	0.580874379	0.027923037	0.01479892	0.085720336	0.095444285	0.108979719	0.084325182	0.001934142	0	ind:630 gp:1	0.580874379	5154	5225
NA	GPC027460	-35.56262948	26.24163904	Capsicum_annuum	1	Capsicum_annuum	1	0.601368102	0.026668473	0.013891376	0.081566245	0.094395571	0.10140894	0.078891343	0.00180995	0	ind:632 gp:1	0.601368102	5154	5225
NA	GPC027470	-22.14447727	28.19622259	Capsicum_annuum	1	Capsicum_annuum	1	0.599250822	0.026737359	0.014144702	0.082847972	0.093159947	0.101991697	0.080038781	0.00182872	0	ind:633 gp:1	0.599250822	5154	5225
NA	GPC027480	-22.99486213	26.26397867	Capsicum_annuum	1	Capsicum_annuum	1	0.60286196	0.026398147	0.013741817	0.081283052	0.094948225	0.100337685	0.078628827	0.001800287	0	ind:634 gp:1	0.60286196	5154	5225
NA	GPC027500	-40.4270571	26.08658009	Capsicum_annuum	1	Capsicum_annuum	1	0.606323403	0.026486309	0.013757007	0.081146301	0.091915555	0.100407077	0.078170855	0.001793494	0	ind:635 gp:1	0.606323403	5154	5225
NA	GPC027530	-42.26550454	32.98318401	Capsicum_annuum	1	Capsicum_annuum	1	0.604497697	0.026620463	0.01384436	0.081288906	0.092559219	0.100674361	0.078714618	0.001800376	0	ind:636 gp:1	0.604497697	5154	5225
NA	GPC027540	-20.00619668	29.15829646	Capsicum_annuum	1	Capsicum_annuum	1	0.599901484	0.02672667	0.013986347	0.082571996	0.094200863	0.101582203	0.079199858	0.001830579	0	ind:637 gp:1	0.599901484	5154	5225
NA	GPC027550	-20.00398951	29.15840733	Capsicum_annuum	1	Capsicum_annuum	1	0.599726724	0.026758668	0.014003639	0.0823003	0.094624077	0.101379624	0.079368277	0.001838691	0	ind:638 gp:1	0.599726724	5154	5225
NA	GPC027560	-23.59530076	27.25888742	Capsicum_annuum	1	Capsicum_annuum	1	0.598880625	0.026561793	0.014021994	0.082480546	0.094560769	0.101688561	0.079986036	0.001819676	0	ind:639 gp:1	0.598880625	5154	5225
NA	GPC027570	-20.26178936	26.09328591	Capsicum_annuum	1	Capsicum_annuum	1	0.599830178	0.026798583	0.014093506	0.082417404	0.09362075	0.1017975	0.079619081	0.001822998	0	ind:640 gp:1	0.599830178	5154	5225
NA	GPC027580	-20.54467501	28.76123425	Capsicum_annuum	1	Capsicum_annuum	1	0.599709217	0.026762611	0.014091366	0.082734879	0.093671442	0.101570671	0.079627589	0.001832224	0	ind:641 gp:1	0.599709217	5154	5225
NA	GPC027590	21.81419416	50.49383221	Capsicum_annuum	1	Capsicum_annuum	1	0.601813664	0.026629809	0.01400557	0.081837109	0.09308126	0.10117416	0.079653527	0.0018049	0	ind:642 gp:1	0.601813664	5154	5225
NA	GPC027600	55.47117463	59.41009451	Capsicum_annuum	1	Capsicum_annuum	1	0.580805612	0.028092491	0.015136051	0.085959703	0.09379758	0.107997743	0.086248098	0.001962723	0	ind:643 gp:1	0.580805612	5154	5225
NA	GPC027620	-79.22903127	46.74142945	Capsicum_annuum	1	Capsicum_annuum	1	0.596134241	0.026909837	0.014421033	0.083111436	0.092790805	0.102723156	0.082034364	0.001875127	0	ind:644 gp:1	0.596134241	5154	5225
NA	GPC027630	-14.20954004	-19.85738742	Capsicum_annuum	1	Capsicum_annuum	1	0.588195767	0.027176864	0.014491779	0.083692347	0.096557379	0.106266031	0.081728567	0.001891267	0	ind:645 gp:1	0.588195767	5154	5225
NA	GPC027640	-14.8381099	-18.60468297	Capsicum_annuum	1	Capsicum_annuum	1	0.587538726	0.027070787	0.014487901	0.084287036	0.095882502	0.106421872	0.082427131	0.001884045	0	ind:646 gp:1	0.587538726	5154	5225
NA	GPC027650	56.97798546	60.72788407	Capsicum_annuum	1	Capsicum_annuum	1	0.580529706	0.028148838	0.015024917	0.085741078	0.094299369	0.108663304	0.085611485	0.001981303	0	ind:647 gp:1	0.580529706	5154	5225
NA	GPC027660	53.5190462	64.75087456	Capsicum_annuum	1	Capsicum_annuum	1	0.57950611	0.028146432	0.01503517	0.086020441	0.09462554	0.108470824	0.086226189	0.001969293	0	ind:648 gp:1	0.57950611	5154	5225
NA	GPC027670	-27.01699845	29.87235296	Capsicum_annuum	1	Capsicum_annuum	1	0.604787821	0.026316673	0.013796724	0.081359582	0.093005237	0.100435665	0.078493955	0.001804342	0	ind:649 gp:1	0.604787821	5154	5225
NA	GPC027680	-17.64378362	5.078660888	Capsicum_annuum	1	Capsicum_annuum	1	0.597354078	0.02698598	0.014290627	0.083265704	0.09216701	0.103158537	0.080924407	0.001853657	0	ind:650 gp:1	0.597354078	5154	5225
NA	GPC027690	-24.68417249	21.04930893	Capsicum_annuum	1	Capsicum_annuum	1	0.602806153	0.02641696	0.013779246	0.081292105	0.094694501	0.100866868	0.078344218	0.001799948	0	ind:651 gp:1	0.602806153	5154	5225
NA	GPC027700	-50.01864319	38.11331962	Capsicum_annuum	1	Capsicum_annuum	1	0.600162497	0.026501879	0.013949852	0.081759191	0.094598169	0.101691515	0.079526944	0.001809954	0	ind:652 gp:1	0.600162497	5154	5225
NA	GPC027720	-9.435061952	20.04768681	Capsicum_annuum	1	Capsicum_annuum	1	0.602729127	0.026676822	0.013910486	0.081608736	0.093143414	0.101087394	0.079026326	0.001817695	0	ind:654 gp:1	0.602729127	5154	5225
NA	GPC027740	-10.61884857	25.65012587	Capsicum_annuum	1	Capsicum_annuum	1	0.602602564	0.026762446	0.0139932	0.081970847	0.092498251	0.100971739	0.079396417	0.001804537	0	ind:655 gp:1	0.602602564	5154	5225
NA	GPC027760	-23.92002534	46.628213	Capsicum_annuum	1	Capsicum_annuum	1	0.603044372	0.026547805	0.013975556	0.08195388	0.092478666	0.100842348	0.079338814	0.00181856	0	ind:656 gp:1	0.603044372	5154	5225
NA	GPC027800	-4.940943418	46.48276448	Capsicum_annuum	1	Capsicum_annuum	1	0.603092293	0.026516733	0.013745536	0.081309281	0.093987906	0.100582712	0.078968179	0.00179736	0	ind:657 gp:1	0.603092293	5154	5225
NA	GPC027810	-28.8503955	25.54068286	Capsicum_annuum	1	Capsicum_annuum	1	0.602303016	0.026453946	0.014002073	0.081754927	0.093630852	0.100843667	0.07919504	0.001816479	0	ind:658 gp:1	0.602303016	5154	5225
NA	GPC027820	-23.58200672	33.47204611	Capsicum_annuum	1	Capsicum_annuum	1	0.602172841	0.026530511	0.013966141	0.082048084	0.092514162	0.101080662	0.079878465	0.001809135	0	ind:659 gp:1	0.602172841	5154	5225
NA	GPC027830	-3.538309231	46.36769124	Capsicum_annuum	1	Capsicum_annuum	1	0.602315543	0.026515136	0.013817077	0.081360024	0.094802058	0.10090396	0.078485821	0.001800381	0	ind:660 gp:1	0.602315543	5154	5225
NA	GPC027850	63.83675018	0.177788952	Capsicum_annuum	1	Capsicum_annuum	1	0.557813444	0.029886886	0.016673459	0.09165451	0.091956533	0.114911499	0.094933125	0.002170543	0	ind:661 gp:1	0.557813444	5154	5225
NA	GPC027880	-8.074431042	8.307228671	Capsicum_annuum	1	Capsicum_annuum	1	0.590882669	0.027352832	0.014496595	0.08409943	0.094435391	0.104080194	0.082762972	0.001889918	0	ind:663 gp:1	0.590882669	5154	5225
NA	GPC027890	55.57402354	27.28359655	Capsicum_annuum	1	Capsicum_annuum	1	0.587821738	0.027513822	0.014750486	0.084623447	0.095270462	0.104884345	0.083243204	0.001892495	0	ind:664 gp:1	0.587821738	5154	5225
NA	GPC027900	-62.82179926	23.66856273	Capsicum_annuum	1	Capsicum_annuum	1	0.597658129	0.027081372	0.014045698	0.082337131	0.094263301	0.102282693	0.080496343	0.001835333	0	ind:665 gp:1	0.597658129	5154	5225
NA	GPC027910	-64.48472614	11.38681333	Capsicum_annuum	1	Capsicum_annuum	1	0.6018947	0.026610356	0.013748781	0.080980907	0.095858949	0.100477513	0.078629678	0.001799115	0	ind:666 gp:1	0.6018947	5154	5225
NA	GPC027920	-36.71830749	29.25107571	Capsicum_annuum	1	Capsicum_annuum	1	0.605727937	0.026435281	0.01376336	0.081005461	0.092888104	0.100387099	0.078011699	0.001781059	0	ind:667 gp:1	0.605727937	5154	5225
NA	GPC027930	12.760601	-21.99519515	Capsicum_annuum	1	Capsicum_annuum	1	0.576701286	0.028006981	0.015198145	0.086781738	0.0946832	0.110762511	0.085888637	0.001977501	0	ind:668 gp:1	0.576701286	5154	5225
NA	GPC027940	-33.561998	29.15537167	Capsicum_annuum	1	Capsicum_annuum	1	0.60269071	0.026597746	0.013885865	0.08166555	0.093304278	0.101147143	0.078891752	0.001816957	0	ind:669 gp:1	0.60269071	5154	5225
NA	GPC027950	-43.82659937	40.47718053	Capsicum_annuum	1	Capsicum_annuum	1	0.603839789	0.026727955	0.013853016	0.081494778	0.092997121	0.100768984	0.078498817	0.00181954	0	ind:670 gp:1	0.603839789	5154	5225
NA	GPC027960	-35.13810086	22.01142246	Capsicum_annuum	1	Capsicum_annuum	1	0.603896127	0.026518768	0.013815931	0.081055398	0.094059743	0.100427499	0.078436049	0.001790486	0	ind:671 gp:1	0.603896127	5154	5225
NA	GPC027970	-34.45174769	46.01903082	Capsicum_annuum	1	Capsicum_annuum	1	0.599260182	0.026700315	0.014079762	0.08220354	0.094474256	0.10183428	0.079603134	0.00184453	0	ind:672 gp:1	0.599260182	5154	5225
NA	GPC027990	-26.4184309	21.80528151	Capsicum_annuum	1	Capsicum_annuum	1	0.604964371	0.026343205	0.013662817	0.080807412	0.094315255	0.100141917	0.077998251	0.001766772	0	ind:674 gp:1	0.604964371	5154	5225
NA	GPC028010	-31.30160874	-0.80953204	Capsicum_annuum	1	Capsicum_annuum	1	0.595732592	0.026909447	0.014232146	0.082620556	0.095367819	0.102611539	0.080690244	0.001835658	0	ind:675 gp:1	0.595732592	5154	5225
NA	GPC028020	15.88878556	-7.201853553	Capsicum_annuum	1	Capsicum_annuum	1	0.581439568	0.027775421	0.015074717	0.086304031	0.094790944	0.107761504	0.084905517	0.001948298	0	ind:676 gp:1	0.581439568	5154	5225
NA	GPC028030	-5.439439036	64.6376014	Capsicum_annuum	1	Capsicum_annuum	1	0.604171138	0.026382595	0.013882278	0.081041279	0.094011744	0.100218458	0.078482976	0.001809531	0	ind:677 gp:1	0.604171138	5154	5225
NA	GPC028050	20.6279995	62.49180683	Capsicum_annuum	1	Capsicum_annuum	1	0.599581037	0.026512992	0.014030352	0.082186066	0.094529065	0.10138964	0.079957344	0.001813503	0	ind:678 gp:1	0.599581037	5154	5225
NA	GPC028060	20.69426205	62.55690719	Capsicum_annuum	1	Capsicum_annuum	1	0.598487478	0.026693545	0.014105237	0.082558872	0.094105827	0.101804295	0.080409942	0.001834803	0	ind:679 gp:1	0.598487478	5154	5225
NA	GPC028120	-59.94896618	54.01027271	Capsicum_annuum	1	Capsicum_annuum	1	0.603841611	0.026519035	0.013858562	0.081222008	0.093424269	0.100737659	0.07857597	0.001820887	0	ind:681 gp:1	0.603841611	5154	5225
NA	GPC028130	-22.31086527	28.35765576	Capsicum_annuum	1	Capsicum_annuum	1	0.602794432	0.026543849	0.013939027	0.081902734	0.09308505	0.101010572	0.078925123	0.001799212	0	ind:682 gp:1	0.602794432	5154	5225
NA	GPC028140	-23.23483037	27.03607453	Capsicum_annuum	1	Capsicum_annuum	1	0.603585485	0.02644307	0.013816894	0.081566702	0.093765526	0.100671789	0.078363267	0.001787267	0	ind:683 gp:1	0.603585485	5154	5225
NA	GPC028160	-27.87430649	85.06151053	Capsicum_chinense	4	Capsicum_chinense	4	0.073990369	0.023833387	0.031205009	0.558353443	0.031149273	0.149766249	0.129521285	0.002180984	0	ind:684 gp:4	0.558353443	488	489
NA	GPC028180	-26.32195309	84.93431911	Capsicum_chinense	4	Capsicum_chinense	4	0.074149923	0.024099838	0.030433602	0.558355194	0.030568732	0.150078677	0.130038224	0.00227581	0	ind:685 gp:4	0.558355194	488	489
NA	GPC028190	-25.159926	83.3786269	Capsicum_chinense	4	Capsicum_chinense	4	0.073543234	0.023650239	0.030671781	0.561587721	0.030350099	0.148571714	0.129315259	0.002309952	0	ind:686 gp:4	0.561587721	488	489
NA	GPC028210	-39.09647547	25.73892946	Capsicum_annuum	1	Capsicum_annuum	1	0.603970088	0.026498563	0.0138005	0.081173204	0.093422212	0.100706288	0.078615528	0.001813617	0	ind:688 gp:1	0.603970088	5154	5225
NA	GPC028240	78.85901567	16.27077079	Capsicum_annuum	1	Capsicum_annuum	1	0.592721713	0.027445658	0.014526551	0.084203987	0.092650082	0.104500577	0.082041594	0.001909838	0	ind:689 gp:1	0.592721713	5154	5225
NA	GPC028260	-38.17287231	32.73467377	Capsicum_annuum	1	Capsicum_annuum	1	0.603785109	0.026559361	0.013787122	0.081285545	0.09383916	0.100753611	0.078203103	0.00178699	0	ind:690 gp:1	0.603785109	5154	5225
NA	GPC028270	-38.45747196	32.97303414	Capsicum_annuum	1	Capsicum_annuum	1	0.602198492	0.026593254	0.013888123	0.082001103	0.093356048	0.101268162	0.078899382	0.001795437	0	ind:691 gp:1	0.602198492	5154	5225
NA	GPC028280	-26.50068481	20.2841022	Capsicum_annuum	1	Capsicum_annuum	1	0.604896764	0.02649495	0.013745154	0.080870534	0.094447024	0.100053145	0.077696126	0.001796303	0	ind:692 gp:1	0.604896764	5154	5225
NA	GPC028290	-1.539519491	41.65046125	Capsicum_annuum	1	Capsicum_annuum	1	0.602289603	0.026761192	0.014056267	0.081832431	0.092662731	0.100756875	0.079807433	0.001833469	0	ind:693 gp:1	0.602289603	5154	5225
NA	GPC028300	-1.511396911	41.67398606	Capsicum_annuum	1	Capsicum_annuum	1	0.602558183	0.02688738	0.014020175	0.081424703	0.093654329	0.100685069	0.078954629	0.001815532	0	ind:694 gp:1	0.602558183	5154	5225
NA	GPC028310	-3.20851726	40.09732121	Capsicum_annuum	1	Capsicum_annuum	1	0.604011879	0.026714187	0.01394793	0.081681643	0.092189352	0.100869582	0.078774391	0.001811036	0	ind:695 gp:1	0.604011879	5154	5225
NA	GPC028320	-37.02685813	31.33831194	Capsicum_annuum	1	Capsicum_annuum	1	0.603448367	0.026575927	0.013846574	0.08130874	0.093776915	0.100768153	0.078467806	0.001807519	0	ind:696 gp:1	0.603448367	5154	5225
NA	GPC028330	13.2484823	18.64303884	Capsicum_annuum	1	Capsicum_annuum	1	0.599178778	0.026925234	0.014127274	0.082623902	0.092980833	0.102118436	0.08020194	0.001843603	0	ind:697 gp:1	0.599178778	5154	5225
NA	GPC028340	-23.9391364	39.44972692	Capsicum_annuum	1	Capsicum_annuum	1	0.604218522	0.02662318	0.013863027	0.081198084	0.093249015	0.100437641	0.078609853	0.001800678	0	ind:698 gp:1	0.604218522	5154	5225
NA	GPC028350	-23.94344145	39.44664556	Capsicum_annuum	1	Capsicum_annuum	1	0.605994863	0.02650791	0.013830095	0.080956253	0.092841016	0.100132702	0.077943144	0.001794017	0	ind:699 gp:1	0.605994863	5154	5225
NA	GPC028360	-58.26904974	58.03998119	Capsicum_annuum	1	Capsicum_annuum	1	0.602357404	0.026758013	0.013885113	0.081589233	0.094582396	0.101037221	0.077980409	0.001810212	0	ind:700 gp:1	0.602357404	5154	5225
NA	GPC028370	-46.4073172	43.4181557	Capsicum_annuum	1	Capsicum_annuum	1	0.604694151	0.02627202	0.013787679	0.08099241	0.093469985	0.100406058	0.07855674	0.001820956	0	ind:701 gp:1	0.604694151	5154	5225
NA	GPC028380	-31.93742362	20.11627954	Capsicum_annuum	1	Capsicum_annuum	1	0.588908824	0.027278239	0.0145097	0.084308054	0.094929546	0.105505877	0.082673957	0.001885804	0	ind:702 gp:1	0.588908824	5154	5225
NA	GPC028390	7.716944263	1.785994992	Capsicum_annuum	1	Capsicum_annuum	1	0.587555375	0.02751371	0.014772221	0.085137044	0.093926931	0.105640367	0.083519438	0.001934913	0	ind:703 gp:1	0.587555375	5154	5225
NA	GPC028400	-32.03044842	12.70685667	Capsicum_annuum	1	Capsicum_annuum	1	0.5869974	0.027302091	0.014828307	0.085067197	0.094364268	0.10544093	0.084081417	0.001918389	0	ind:704 gp:1	0.5869974	5154	5225
NA	GPC028410	0.38444354	-21.64301464	Capsicum_annuum	1	Capsicum_annuum	1	0.583543721	0.027856192	0.014851226	0.086136766	0.093271113	0.108305135	0.0840911	0.001944747	0	ind:705 gp:1	0.583543721	5154	5225
NA	GPC028420	12.55100561	-27.80255708	Capsicum_annuum	1	Capsicum_annuum	1	0.576648422	0.027950384	0.015197706	0.087338311	0.093414337	0.110531343	0.086942423	0.001977074	0	ind:706 gp:1	0.576648422	5154	5225
NA	GPC028430	48.94728071	10.18990433	Capsicum_annuum	1	Capsicum_annuum	1	0.574948327	0.027936739	0.015386497	0.088127468	0.094142198	0.10922033	0.088227019	0.002011422	0	ind:707 gp:1	0.574948327	5154	5225
NA	GPC028440	-38.05768716	-69.01292054	Capsicum_frutescens	6	Capsicum_frutescens	6	0.134842496	0.024746403	0.023871795	0.155625102	0.07199666	0.448277747	0.138019837	0.002619959	0	ind:708 gp:6	0.448277747	435	546
NA	GPC028450	39.24794114	-8.637619466	Capsicum_annuum	1	Capsicum_annuum	1	0.534828511	0.030899143	0.018288682	0.098338575	0.089144199	0.121833642	0.104285329	0.002381919	0	ind:709 gp:1	0.534828511	5154	5225
NA	GPC028460	3.515755878	12.04467813	Capsicum_annuum	1	Capsicum_annuum	1	0.587346247	0.027469984	0.014700173	0.085034588	0.094075928	0.105891569	0.083547829	0.001933681	0	ind:710 gp:1	0.587346247	5154	5225
NA	GPC028470	-11.14298206	11.92299211	Capsicum_annuum	1	Capsicum_annuum	1	0.588336532	0.027129847	0.014709352	0.08492855	0.093805084	0.106199316	0.082979318	0.001912001	0	ind:711 gp:1	0.588336532	5154	5225
NA	GPC028480	-22.04483058	19.41783606	Capsicum_annuum	1	Capsicum_annuum	1	0.592585334	0.027121283	0.014558121	0.084118713	0.093027586	0.104752623	0.081942317	0.001894023	0	ind:712 gp:1	0.592585334	5154	5225
NA	GPC028490	5.661175381	-19.05410468	Capsicum_annuum	1	Capsicum_annuum	1	0.573648517	0.02790773	0.015247444	0.087474865	0.0972499	0.109897067	0.086599885	0.001974591	0	ind:713 gp:1	0.573648517	5154	5225
NA	GPC028500	-56.44161796	38.00666722	Capsicum_annuum	1	Capsicum_annuum	1	0.595190153	0.026861623	0.014155563	0.082937168	0.095808547	0.102581527	0.080614401	0.001851018	0	ind:714 gp:1	0.595190153	5154	5225
NA	GPC028520	-25.16716639	32.40325138	Capsicum_annuum	1	Capsicum_annuum	1	0.602235499	0.026448858	0.013869469	0.081652204	0.093918747	0.10094534	0.07912717	0.001802713	0	ind:715 gp:1	0.602235499	5154	5225
NA	GPC028530	-31.04933284	85.77000135	Capsicum_chinense	4	Capsicum_chinense	4	0.073566087	0.024149914	0.031034568	0.555696255	0.031559284	0.150688181	0.131011415	0.002294295	0	ind:716 gp:4	0.555696255	488	489
NA	GPC028550	-31.03450627	85.76241972	Capsicum_chinense	4	Capsicum_chinense	4	0.073645762	0.023635391	0.031096359	0.556567119	0.031556381	0.150791207	0.130479913	0.002227867	0	ind:718 gp:4	0.556567119	488	489
NA	GPC028570	-31.08293479	85.80703597	Capsicum_chinense	4	Capsicum_chinense	4	0.074120717	0.023733996	0.030884915	0.5557737	0.031415617	0.150457007	0.131401117	0.00221293	0	ind:719 gp:4	0.5557737	488	489
NA	GPC028580	-30.16675291	84.50499616	Capsicum_chinense	4	Capsicum_chinense	4	0.087660004	0.024872347	0.031563958	0.526270938	0.034433809	0.154147031	0.138678544	0.00237337	0	ind:720 gp:4	0.526270938	488	489
NA	GPC028590	-29.72930575	84.02065738	Capsicum_chinense	4	Capsicum_chinense	4	0.07623816	0.023578048	0.031272619	0.552640111	0.031718395	0.149953158	0.13237282	0.002226688	0	ind:721 gp:4	0.552640111	488	489
NA	GPC028600	9.406135534	-31.17333039	Capsicum_annuum	1	Capsicum_annuum	1	0.576634199	0.027869593	0.015067618	0.086325226	0.095864075	0.110729557	0.085547495	0.001962237	0	ind:722 gp:1	0.576634199	5154	5225
NA	GPC028610	10.86952499	-30.75309573	Capsicum_annuum	1	Capsicum_annuum	1	0.574500164	0.028102734	0.015205229	0.086894698	0.095417493	0.111431279	0.086448557	0.001999845	0	ind:723 gp:1	0.574500164	5154	5225
NA	GPC028630	-31.16063216	85.89029894	Capsicum_chinense	4	Capsicum_chinense	4	0.075257432	0.024275753	0.03136138	0.55000499	0.032060852	0.152838733	0.13195408	0.002246781	0	ind:724 gp:4	0.55000499	488	489
NA	GPC028640	-58.30043403	53.13506968	Capsicum_annuum	1	Capsicum_annuum	1	0.601903575	0.026478248	0.01392487	0.081495982	0.093888588	0.101171622	0.079319507	0.001817608	0	ind:725 gp:1	0.601903575	5154	5225
NA	GPC028650	-50.54935121	53.5989971	Capsicum_annuum	1	Capsicum_annuum	1	0.601922172	0.026579005	0.013910368	0.081450632	0.094587144	0.100920183	0.078815223	0.001815273	0	ind:726 gp:1	0.601922172	5154	5225
NA	GPC028660	36.0002562	-33.6997632	Capsicum_annuum	1	Capsicum_annuum	1	0.578420858	0.027713488	0.01493626	0.086308467	0.094993929	0.110719167	0.084946756	0.001961073	0	ind:727 gp:1	0.578420858	5154	5225
NA	GPC028670	36.57181714	-36.26838092	Capsicum_annuum	1	Capsicum_annuum	1	0.576463528	0.027620296	0.014996904	0.086412926	0.095956251	0.110842478	0.085742299	0.001965318	0	ind:728 gp:1	0.576463528	5154	5225
NA	GPC028680	42.88022192	-41.25975337	Capsicum_annuum	1	Capsicum_annuum	1	0.574195348	0.02803143	0.015272251	0.087550398	0.093557763	0.112534869	0.086856705	0.002001236	0	ind:729 gp:1	0.574195348	5154	5225
NA	GPC028690	-6.587906919	43.13318462	Capsicum_annuum	1	Capsicum_annuum	1	0.60089019	0.026668796	0.014092518	0.081991309	0.093025057	0.101445005	0.080054754	0.001832371	0	ind:730 gp:1	0.60089019	5154	5225
NA	GPC028720	8.654322278	34.38991336	Capsicum_annuum	1	Capsicum_annuum	1	0.603530553	0.026380326	0.013836649	0.081503884	0.09416477	0.100435777	0.078326526	0.001821515	0	ind:731 gp:1	0.603530553	5154	5225
NA	GPC028730	1.139108493	32.29522966	Capsicum_annuum	1	Capsicum_annuum	1	0.603848326	0.026477357	0.013926462	0.081342082	0.093678393	0.100399887	0.078509198	0.001818295	0	ind:732 gp:1	0.603848326	5154	5225
NA	GPC028740	-11.0844899	48.34015414	Capsicum_annuum	1	Capsicum_annuum	1	0.604482579	0.026400667	0.013822096	0.081026566	0.09442372	0.100057222	0.077979325	0.001807825	0	ind:733 gp:1	0.604482579	5154	5225
NA	GPC028750	18.60408626	54.5251254	Capsicum_annuum	1	Capsicum_annuum	1	0.600398219	0.026621103	0.013977765	0.08210069	0.093724688	0.101238332	0.08011604	0.001823163	0	ind:734 gp:1	0.600398219	5154	5225
NA	GPC028760	-12.52799249	34.72519825	Capsicum_annuum	1	Capsicum_annuum	1	0.600166544	0.026784574	0.01401414	0.082138447	0.094186376	0.101459597	0.079398599	0.001851724	0	ind:735 gp:1	0.600166544	5154	5225
NA	GPC028770	-28.20518948	79.6958074	Capsicum_chinense	4	Capsicum_chinense	4	0.076406234	0.024922051	0.030555911	0.551917971	0.031804192	0.15190204	0.130230404	0.002261196	0	ind:736 gp:4	0.551917971	488	489
NA	GPC028780	-28.27531527	79.929867	Capsicum_chinense	4	Capsicum_chinense	4	0.074959808	0.024673473	0.030530526	0.553329967	0.031747219	0.152487818	0.129984782	0.002286407	0	ind:737 gp:4	0.553329967	488	489
NA	GPC028790	-28.19755187	79.83653534	Capsicum_chinense	4	Capsicum_chinense	4	0.073773565	0.025023951	0.030283371	0.559483118	0.030835428	0.149708052	0.128692656	0.002199858	0	ind:738 gp:4	0.559483118	488	489
NA	GPC028800	-59.90193656	-73.26409532	Capsicum_frutescens	6	Capsicum_frutescens	6	0.077665113	0.019251152	0.020197808	0.135058998	0.095386911	0.539591325	0.110741393	0.0021073	0	ind:739 gp:6	0.539591325	435	546
NA	GPC028810	3.902182371	-23.87065162	Capsicum_annuum	1	Capsicum_annuum	1	0.584660728	0.02751843	0.014644407	0.084755188	0.096531976	0.106455055	0.083474188	0.001960028	0	ind:740 gp:1	0.584660728	5154	5225
NA	GPC028840	3.143257685	53.03743	Capsicum_annuum	1	Capsicum_annuum	1	0.599914449	0.02663116	0.014120404	0.0827063	0.091959253	0.101904698	0.080932561	0.001831175	0	ind:742 gp:1	0.599914449	5154	5225
NA	GPC028870	-65.53168107	33.5748751	Capsicum_annuum	1	Capsicum_annuum	1	0.599818869	0.026767407	0.014166765	0.082407461	0.093237131	0.101975889	0.079784431	0.001842046	0	ind:743 gp:1	0.599818869	5154	5225
NA	GPC028900	-27.94507959	-12.88971182	Capsicum_annuum	1	Capsicum_annuum	1	0.59844215	0.026725341	0.014070126	0.081707189	0.096335564	0.101129392	0.079754259	0.001835979	0	ind:745 gp:1	0.59844215	5154	5225
NA	GPC028910	-44.17762144	-4.879430547	Capsicum_annuum	1	Capsicum_annuum	1	0.596644202	0.026697448	0.014004823	0.082319351	0.095674367	0.102415209	0.080434859	0.001809742	0	ind:746 gp:1	0.596644202	5154	5225
NA	GPC028920	-29.05164538	0.511322956	Capsicum_annuum	1	Capsicum_annuum	1	0.58962148	0.027451402	0.014686028	0.084130588	0.093598356	0.104505931	0.084082966	0.00192325	0	ind:747 gp:1	0.58962148	5154	5225
NA	GPC028930	13.91080881	9.766559652	Capsicum_annuum	1	Capsicum_annuum	1	0.587184973	0.027636636	0.014934765	0.085016039	0.093281762	0.105626108	0.084355005	0.001964713	0	ind:748 gp:1	0.587184973	5154	5225
NA	GPC028940	19.30528723	4.586440163	Capsicum_annuum	1	Capsicum_annuum	1	0.584809744	0.02739438	0.014855448	0.085396418	0.094623463	0.106207022	0.084780168	0.001933358	0	ind:749 gp:1	0.584809744	5154	5225
NA	GPC028950	-29.0557316	0.536597594	Capsicum_annuum	1	Capsicum_annuum	1	0.591285695	0.027185339	0.014421141	0.083135998	0.09536372	0.103843407	0.082888848	0.001875852	0	ind:750 gp:1	0.591285695	5154	5225
NA	GPC028960	-27.08189908	-12.83432755	Capsicum_annuum	1	Capsicum_annuum	1	0.588991139	0.027208145	0.014654515	0.083518532	0.097504039	0.103627491	0.082598713	0.001897427	0	ind:751 gp:1	0.588991139	5154	5225
NA	GPC028970	-61.98673232	-27.23033253	Capsicum_annuum	1	Capsicum_annuum	1	0.601032156	0.026716786	0.013990132	0.081791823	0.093940509	0.101291244	0.079423673	0.001813678	0	ind:752 gp:1	0.601032156	5154	5225
NA	GPC028980	-46.49393587	16.49873947	Capsicum_annuum	1	Capsicum_annuum	1	0.602446413	0.026557095	0.01394188	0.081092412	0.093816747	0.1007128	0.079616376	0.001816277	0	ind:753 gp:1	0.602446413	5154	5225
NA	GPC028990	-38.60009151	31.17853465	Capsicum_annuum	1	Capsicum_annuum	1	0.601423163	0.026607537	0.013958163	0.082839343	0.092919626	0.101204731	0.079218635	0.001828802	0	ind:754 gp:1	0.601423163	5154	5225
NA	GPC029000	-32.39707222	-35.85276611	Capsicum_annuum	1	Capsicum_annuum	1	0.587071916	0.027821009	0.01487072	0.084984675	0.093967771	0.105908403	0.083462981	0.001912524	0	ind:755 gp:1	0.587071916	5154	5225
NA	GPC029010	-32.20252592	-35.88048606	Capsicum_annuum	1	Capsicum_annuum	1	0.580883352	0.02802797	0.015102209	0.086241187	0.094697415	0.107353197	0.085729769	0.001964901	0	ind:756 gp:1	0.580883352	5154	5225
NA	GPC029020	-31.48622634	17.02803395	Capsicum_annuum	1	Capsicum_annuum	1	0.5991844	0.026611731	0.014032832	0.082620163	0.093926861	0.101899728	0.079893142	0.001831143	0	ind:757 gp:1	0.5991844	5154	5225
NA	GPC029030	-67.13537652	38.63897567	Capsicum_annuum	1	Capsicum_annuum	1	0.596421103	0.026940801	0.014203847	0.082881585	0.093713834	0.103301582	0.080687467	0.001849781	0	ind:758 gp:1	0.596421103	5154	5225
NA	GPC029040	-74.55078147	32.15874197	Capsicum_annuum	1	Capsicum_annuum	1	0.590397105	0.027104609	0.014580066	0.084509227	0.094035591	0.104660909	0.082817868	0.001894624	0	ind:759 gp:1	0.590397105	5154	5225
NA	GPC029080	-35.30083323	-41.16106977	Capsicum_annuum	1	Capsicum_annuum	1	0.578636327	0.027740342	0.015009051	0.086181638	0.096982964	0.108648272	0.084843774	0.001957633	0	ind:761 gp:1	0.578636327	5154	5225
NA	GPC029090	-35.30104228	-41.16155649	Capsicum_annuum	1	Capsicum_annuum	1	0.578869457	0.027660621	0.015033982	0.085983687	0.097401868	0.108264198	0.084817106	0.001969081	0	ind:762 gp:1	0.578869457	5154	5225
NA	GPC029100	-35.30000003	-41.16057299	Capsicum_annuum	1	Capsicum_annuum	1	0.578670059	0.027817279	0.015094994	0.08642794	0.095765981	0.108888511	0.085361219	0.001974017	0	ind:763 gp:1	0.578670059	5154	5225
NA	GPC029110	60.49915811	42.60962314	Capsicum_annuum	1	Capsicum_annuum	1	0.584143029	0.027586825	0.014765959	0.085052031	0.095766361	0.10753837	0.083226179	0.001921246	0	ind:764 gp:1	0.584143029	5154	5225
NA	GPC029120	-56.90215833	-72.85350251	Capsicum_frutescens	6	Capsicum_frutescens	6	0.096227458	0.020699031	0.020998692	0.138911106	0.094500557	0.50743706	0.118979609	0.002246487	0	ind:765 gp:6	0.50743706	435	546
NA	GPC029130	-42.53236861	48.3696356	Capsicum_annuum	1	Capsicum_annuum	1	0.590089262	0.02763235	0.0146152	0.084024964	0.094725365	0.104856148	0.082130397	0.001926315	0	ind:766 gp:1	0.590089262	5154	5225
NA	GPC029140	79.01541001	-51.94569065	Capsicum_baccatum	2	Capsicum_baccatum	2	0.020132585	0.879727286	0.017932112	0.022949587	0.008010265	0.022319211	0.026363116	0.002565837	0	ind:767 gp:2	0.879727286	302	304
NA	GPC029150	78.98402397	-51.98674687	Capsicum_baccatum	2	Capsicum_baccatum	2	0.019984772	0.880587187	0.017944964	0.022650434	0.007970303	0.022123177	0.026190247	0.002548916	0	ind:768 gp:2	0.880587187	302	304
NA	GPC029160	-32.05790419	-15.82230466	Capsicum_annuum	1	Capsicum_annuum	1	0.599757856	0.026760732	0.013980438	0.082108262	0.094322076	0.101863442	0.079381235	0.001825959	0	ind:769 gp:1	0.599757856	5154	5225
NA	GPC029170	87.5524083	-54.9064433	Capsicum_baccatum	2	Capsicum_baccatum	2	0.020271737	0.87880956	0.018284905	0.022982066	0.008124211	0.02263497	0.026329048	0.002563502	0	ind:770 gp:2	0.87880956	302	304
NA	GPC029180	87.39201016	-55.63429233	Capsicum_baccatum	2	Capsicum_baccatum	2	0.020321816	0.879042281	0.018324776	0.022838892	0.008041933	0.022568584	0.026312307	0.002549411	0	ind:771 gp:2	0.879042281	302	304
NA	GPC029190	90.6021493	-41.36142836	Capsicum_baccatum	2	Capsicum_baccatum	2	0.02286059	0.865552011	0.019794888	0.024991081	0.009081143	0.024875251	0.030054192	0.002790844	0	ind:772 gp:2	0.865552011	302	304
NA	GPC029200	85.9910305	-55.55122648	Capsicum_baccatum	2	Capsicum_baccatum	2	0.019508863	0.882113003	0.01815708	0.022271308	0.007847437	0.022091453	0.02551413	0.002496727	0	ind:773 gp:2	0.882113003	302	304
NA	GPC029210	86.38305244	-52.99110525	Capsicum_baccatum	2	Capsicum_baccatum	2	0.020462096	0.877477398	0.018670148	0.022956624	0.008158526	0.022641491	0.027097948	0.002535769	0	ind:774 gp:2	0.877477398	302	304
NA	GPC029220	86.57674904	-54.91773901	Capsicum_baccatum	2	Capsicum_baccatum	2	0.019695249	0.881874068	0.018169938	0.022329407	0.00785922	0.022085447	0.025496527	0.002490143	0	ind:775 gp:2	0.881874068	302	304
NA	GPC029230	7.559031617	95.92980451	Capsicum_chinense	4	Capsicum_annuum	1	0.073503419	0.023171305	0.030276505	0.564140966	0.029746221	0.151740425	0.125228635	0.002192525	0	ind:776 gp:1	0.564140966	5154	489
NA	GPC029240	86.97583732	-55.40742547	Capsicum_baccatum	2	Capsicum_baccatum	2	0.02034339	0.878434885	0.018262894	0.023097085	0.008155263	0.022648495	0.026502735	0.002555252	0	ind:777 gp:2	0.878434885	302	304
NA	GPC029250	66.99273364	-56.35404329	Capsicum_baccatum	2	Capsicum_baccatum	2	0.019611162	0.882812118	0.017770929	0.022124102	0.007689133	0.022226776	0.025321295	0.002444484	0	ind:778 gp:2	0.882812118	302	304
NA	GPC029260	43.85845253	-42.84659073	Capsicum_annuum	1	Capsicum_annuum	1	0.575566085	0.027969972	0.01526441	0.086868837	0.093903138	0.112050643	0.086365501	0.002011415	0	ind:779 gp:1	0.575566085	5154	5225
NA	GPC029270	-40.25763707	-21.26918521	Capsicum_annuum	1	Capsicum_annuum	1	0.598424429	0.026945326	0.013984006	0.081916239	0.095597018	0.101698136	0.079597505	0.001837341	0	ind:780 gp:1	0.598424429	5154	5225
NA	GPC029290	-45.37916247	-30.54096616	Capsicum_annuum	1	Capsicum_annuum	1	0.592489364	0.027219633	0.014476822	0.083375318	0.095051747	0.103573011	0.081943298	0.001870809	0	ind:781 gp:1	0.592489364	5154	5225
NA	GPC029300	-23.99818357	16.09212353	Capsicum_annuum	1	Capsicum_annuum	1	0.589256098	0.02745127	0.014841768	0.08434949	0.094160756	0.104744913	0.083290756	0.001904949	0	ind:782 gp:1	0.589256098	5154	5225
NA	GPC029310	-59.21590166	53.77742455	Capsicum_annuum	1	Capsicum_annuum	1	0.602543621	0.026572017	0.013942124	0.081430529	0.09336762	0.101245465	0.079073786	0.001824838	0	ind:783 gp:1	0.602543621	5154	5225
NA	GPC029320	-56.7876835	-25.5824755	Capsicum_annuum	1	Capsicum_annuum	1	0.599846654	0.026649401	0.014018712	0.082094429	0.094408016	0.101450531	0.079690465	0.001841791	0	ind:784 gp:1	0.599846654	5154	5225
NA	GPC029330	-32.17515872	-35.88374172	Capsicum_annuum	1	Capsicum_annuum	1	0.581947819	0.028134467	0.015154102	0.086525794	0.092444141	0.108027061	0.085765539	0.002001077	0	ind:785 gp:1	0.581947819	5154	5225
NA	GPC029340	-28.93615606	90.982195	Capsicum_chinense	4	Capsicum_chinense	4	0.076510979	0.024339601	0.031676614	0.54679017	0.032324546	0.153110632	0.132975739	0.002271719	0	ind:786 gp:4	0.54679017	488	489
NA	GPC029360	76.03596556	-36.72623874	Capsicum_baccatum	2	Capsicum_baccatum	2	0.021233746	0.873859359	0.018968644	0.023502312	0.008476714	0.023383243	0.027912721	0.002663261	0	ind:787 gp:2	0.873859359	302	304
NA	GPC029380	-28.31953234	79.80365586	Capsicum_chinense	4	Capsicum_chinense	4	0.072684495	0.023539341	0.030146067	0.562058042	0.031176844	0.150107765	0.12809322	0.002194225	0	ind:788 gp:4	0.562058042	488	489
NA	GPC029390	-28.98048994	80.28558497	Capsicum_chinense	4	Capsicum_chinense	4	0.074971919	0.023976538	0.030106039	0.5577298	0.031519991	0.151020433	0.128486201	0.00218908	0	ind:789 gp:4	0.5577298	488	489
NA	GPC029410	-34.09632419	51.45305899	Capsicum_annuum	1	Capsicum_annuum	1	0.591309035	0.026985458	0.014480251	0.084193995	0.09461856	0.104248807	0.082278974	0.001884919	0	ind:790 gp:1	0.591309035	5154	5225
NA	GPC029420	-39.03019861	-31.15760478	Capsicum_annuum	1	Capsicum_annuum	1	0.584773894	0.027740413	0.01487726	0.086060076	0.092139282	0.107139784	0.08531221	0.001957081	0	ind:791 gp:1	0.584773894	5154	5225
NA	GPC029430	-3.506636525	34.31448232	Capsicum_annuum	1	Capsicum_annuum	1	0.60263068	0.02663126	0.013843724	0.081181568	0.094465965	0.100493684	0.078937225	0.001815893	0	ind:792 gp:1	0.60263068	5154	5225
NA	GPC029450	45.52681489	-36.43691992	Capsicum_annuum	1	Capsicum_annuum	1	0.580695733	0.027323236	0.014795074	0.085509562	0.097112518	0.108847307	0.083761981	0.001954589	0	ind:794 gp:1	0.580695733	5154	5225
NA	GPC029460	27.20251341	-28.94116291	Capsicum_annuum	1	Capsicum_annuum	1	0.581121237	0.027437966	0.014727502	0.084928719	0.097713295	0.109088509	0.083068981	0.001913792	0	ind:795 gp:1	0.581121237	5154	5225
NA	GPC029470	27.447959	-26.38717318	Capsicum_annuum	1	Capsicum_annuum	1	0.580108355	0.027570574	0.014831661	0.085646161	0.095586892	0.109136626	0.085163616	0.001956116	0	ind:796 gp:1	0.580108355	5154	5225
NA	GPC029480	14.0399239	-34.36821355	Capsicum_annuum	1	Capsicum_annuum	1	0.573154269	0.027921397	0.015242202	0.087608265	0.094870831	0.111955293	0.087251794	0.001995948	0	ind:797 gp:1	0.573154269	5154	5225
NA	GPC029490	-40.19104105	-69.67616829	Capsicum_frutescens	6	Capsicum_frutescens	6	0.140644757	0.024892533	0.024322552	0.159170968	0.072203019	0.432684291	0.14334596	0.00273592	0	ind:798 gp:6	0.432684291	435	546
NA	GPC029510	-18.65515907	83.84462124	Capsicum_chinense	4	Capsicum_chinense	4	0.076720526	0.024536003	0.03070593	0.551388158	0.031599667	0.150814257	0.131884961	0.002350498	0	ind:799 gp:4	0.551388158	488	489
NA	GPC029520	-25.72157753	92.72826485	Capsicum_chinense	4	Capsicum_frutescens	6	0.075816036	0.024495497	0.030865071	0.549349231	0.031713222	0.151596497	0.133888899	0.002275547	0	ind:800 gp:6	0.549349231	435	489
NA	GPC029530	-51.45208649	-70.97638246	Capsicum_frutescens	6	Capsicum_frutescens	6	0.086491236	0.025048364	0.02945685	0.278334589	0.07051969	0.367113623	0.140460015	0.002575634	0	ind:801 gp:6	0.367113623	435	546
NA	GPC029540	-39.03087601	-31.1584078	Capsicum_annuum	1	Capsicum_annuum	1	0.584916249	0.027768077	0.014949831	0.085955155	0.092375407	0.107038017	0.085044336	0.001952928	0	ind:802 gp:1	0.584916249	5154	5225
NA	GPC029550	-40.90345018	63.74913848	Capsicum_annuum	1	Capsicum_annuum	1	0.58332587	0.027792096	0.015091018	0.085718655	0.093089663	0.107184491	0.085849544	0.001948662	0	ind:803 gp:1	0.58332587	5154	5225
NA	GPC029560	51.34978087	21.64154637	Capsicum_annuum	1	Capsicum_annuum	1	0.58828404	0.027478997	0.014746059	0.084963275	0.093207538	0.105462686	0.0839415	0.001915904	0	ind:804 gp:1	0.58828404	5154	5225
NA	GPC029570	23.21919835	-7.582161136	Capsicum_annuum	1	Capsicum_annuum	1	0.565058167	0.029012155	0.015895155	0.089928855	0.094242336	0.113157087	0.090641747	0.002064497	0	ind:805 gp:1	0.565058167	5154	5225
NA	GPC029580	29.72676955	7.273868812	Capsicum_annuum	1	Capsicum_annuum	1	0.58469879	0.027793575	0.014784626	0.085446493	0.093991249	0.106881285	0.084460966	0.001943016	0	ind:806 gp:1	0.58469879	5154	5225
NA	GPC029600	-46.14762694	16.60097544	Capsicum_annuum	1	Capsicum_annuum	1	0.601928166	0.026542166	0.013968247	0.081292066	0.094140554	0.100636316	0.079675742	0.001816742	0	ind:808 gp:1	0.601928166	5154	5225
NA	GPC029610	-9.206456412	25.15798039	Capsicum_annuum	1	Capsicum_annuum	1	0.602089083	0.026742209	0.013988347	0.081901758	0.093151591	0.101096421	0.079217647	0.001812944	0	ind:809 gp:1	0.602089083	5154	5225
NA	GPC029620	-9.318831557	24.36621927	Capsicum_annuum	1	Capsicum_annuum	1	0.605768417	0.026381058	0.013638612	0.080936816	0.093818342	0.100144349	0.07754316	0.001769247	0	ind:810 gp:1	0.605768417	5154	5225
NA	GPC029630	-12.15040965	34.71225528	Capsicum_annuum	1	Capsicum_annuum	1	0.600721048	0.02664667	0.013951428	0.081776528	0.094696859	0.101280574	0.0791126	0.001814295	0	ind:811 gp:1	0.600721048	5154	5225
NA	GPC029640	38.32877979	18.62493573	Capsicum_chacoense	3	Capsicum_annuum	1	0.204315623	0.056071243	0.417471604	0.082249816	0.044549119	0.085812586	0.104199741	0.005330269	0	ind:812 gp:1	0.417471604	5154	22
NA	GPC029660	77.89609414	16.7108109	Capsicum_annuum	1	Capsicum_annuum	1	0.592107034	0.027428175	0.014427244	0.084151124	0.093806992	0.10401616	0.082170981	0.00189229	0	ind:814 gp:1	0.592107034	5154	5225
NA	GPC029720	10.94168062	-75.6473099	Capsicum_annuum	1	Capsicum_annuum	1	0.577761898	0.02804734	0.015226117	0.087046569	0.091840966	0.111239442	0.08687663	0.001961038	0	ind:818 gp:1	0.577761898	5154	5225
NA	GPC029730	9.090476356	-69.31797164	Capsicum_annuum	1	Capsicum_annuum	1	0.57573792	0.028180019	0.015312855	0.086768862	0.094260362	0.111274199	0.086458159	0.002007624	0	ind:819 gp:1	0.57573792	5154	5225
NA	GPC029740	15.88804029	-75.95455978	Capsicum_annuum	1	Capsicum_annuum	1	0.578548942	0.028166756	0.015305929	0.086308193	0.092324947	0.111004527	0.08637991	0.001960796	0	ind:820 gp:1	0.578548942	5154	5225
NA	GPC029750	17.9554731	-25.77181452	Capsicum_annuum	1	Capsicum_annuum	1	0.582232035	0.027710938	0.014987951	0.08600037	0.093004773	0.108891677	0.08521268	0.001959576	0	ind:821 gp:1	0.582232035	5154	5225
NA	GPC029760	24.6577553	-22.62076663	Capsicum_annuum	1	Capsicum_annuum	1	0.584168384	0.027497064	0.014659837	0.085347899	0.093463855	0.109054003	0.083875045	0.001933914	0	ind:822 gp:1	0.584168384	5154	5225
NA	GPC029770	42.32915516	-26.2679261	Capsicum_annuum	1	Capsicum_annuum	1	0.582202299	0.027264994	0.014586067	0.084811365	0.097047832	0.108270655	0.08390194	0.001914849	0	ind:823 gp:1	0.582202299	5154	5225
NA	GPC029780	42.33123677	-26.26778962	Capsicum_annuum	1	Capsicum_annuum	1	0.583934457	0.02727428	0.014638284	0.08448288	0.096180527	0.108156814	0.08338715	0.001945609	0	ind:824 gp:1	0.583934457	5154	5225
NA	GPC029800	-27.10622823	-18.5612621	Capsicum_annuum	1	Capsicum_annuum	1	0.578987621	0.02840193	0.015631488	0.087643412	0.090293057	0.108780435	0.088251723	0.002010334	0	ind:825 gp:1	0.578987621	5154	5225
NA	GPC029820	77.66727665	-11.97283849	Capsicum_annuum	1	Capsicum_annuum	1	0.563923049	0.029078368	0.016197522	0.090572361	0.092666161	0.113119479	0.092318583	0.002124476	0	ind:826 gp:1	0.563923049	5154	5225
NA	GPC029830	52.09917608	-91.59064136	Capsicum_pubescens	8	Capsicum_pubescens	8	0.002915488	0.002869786	0.00201169	0.002702183	0.024970928	0.002709024	0.003905171	0.95791573	0	ind:827 gp:8	0.95791573	22	22
NA	GPC029840	42.77571471	-8.18773943	Capsicum_annuum	1	Capsicum_annuum	1	0.521920653	0.031412757	0.018980896	0.101194045	0.089293139	0.124533693	0.110168017	0.0024968	0	ind:828 gp:1	0.521920653	5154	5225
NA	GPC029850	25.53081237	-94.84553615	Undetermined	1	Capsicum_frutescens	6	0.279239834	0.043501033	0.033775468	0.169883127	0.064404438	0.192228515	0.212501281	0.004466304	0	ind:829 gp:6	0.279239834	435	55
NA	GPC029860	-74.80860522	32.51109794	Capsicum_annuum	1	Capsicum_annuum	1	0.588529995	0.027406876	0.014829066	0.084790218	0.093351448	0.105159848	0.083993384	0.001939166	0	ind:830 gp:1	0.588529995	5154	5225
NA	GPC029870	-72.33840876	33.06008237	Capsicum_annuum	1	Capsicum_annuum	1	0.584491366	0.027995203	0.015014959	0.085669182	0.093654261	0.106705988	0.084484561	0.001984481	0	ind:831 gp:1	0.584491366	5154	5225
NA	GPC029890	-18.78028214	-19.00064525	Capsicum_annuum	1	Capsicum_annuum	1	0.590526883	0.027095221	0.014455711	0.083786663	0.094803577	0.105827975	0.081617006	0.001886965	0	ind:833 gp:1	0.590526883	5154	5225
NA	GPC029900	30.13815732	-36.90613186	Capsicum_annuum	1	Capsicum_annuum	1	0.578499975	0.027546275	0.014837686	0.085738514	0.097768246	0.109559193	0.084104686	0.001945424	0	ind:834 gp:1	0.578499975	5154	5225
NA	GPC029920	-12.68187573	7.223994149	Capsicum_annuum	1	Capsicum_annuum	1	0.589533741	0.027318386	0.014517104	0.084460349	0.094886293	0.104599058	0.082789119	0.001895951	0	ind:835 gp:1	0.589533741	5154	5225
NA	GPC029930	51.62205041	9.748702605	Capsicum_annuum	1	Capsicum_annuum	1	0.597668752	0.026972757	0.014344694	0.082809687	0.094097839	0.102269323	0.079951376	0.001885572	0	ind:836 gp:1	0.597668752	5154	5225
NA	GPC029940	-41.83583497	-86.4927078	Capsicum_frutescens	6	Capsicum_frutescens	6	0.081190897	0.020389673	0.021561675	0.15042108	0.079389807	0.525786977	0.119101316	0.002158576	0	ind:837 gp:6	0.525786977	435	546
NA	GPC029960	33.98872135	-40.38821876	Capsicum_annuum	1	Capsicum_annuum	1	0.576691505	0.028019373	0.015173134	0.086823048	0.093955167	0.111067458	0.086280687	0.001989629	0	ind:838 gp:1	0.576691505	5154	5225
NA	GPC029970	35.16442682	-39.67535614	Capsicum_annuum	1	Capsicum_annuum	1	0.580661976	0.027372147	0.014806183	0.085377248	0.09651133	0.109304784	0.084048816	0.001917517	0	ind:839 gp:1	0.580661976	5154	5225
NA	GPC029980	33.62165291	-39.01881031	Capsicum_annuum	1	Capsicum_annuum	1	0.580854065	0.027601005	0.01490244	0.085398306	0.095019507	0.109619576	0.084634312	0.00197079	0	ind:840 gp:1	0.580854065	5154	5225
NA	GPC029990	30.41154323	-34.59450499	Capsicum_annuum	1	Capsicum_annuum	1	0.579073965	0.027493754	0.014942776	0.085957095	0.095353736	0.110166576	0.085045695	0.001966404	0	ind:841 gp:1	0.579073965	5154	5225
NA	GPC030000	64.25205411	45.4776048	Capsicum_annuum	1	Capsicum_annuum	1	0.586933537	0.027904058	0.014701272	0.084398898	0.094195306	0.106759887	0.083181197	0.001925845	0	ind:842 gp:1	0.586933537	5154	5225
NA	GPC030010	63.0395441	49.57585882	Capsicum_annuum	1	Capsicum_annuum	1	0.584355165	0.028089433	0.014895759	0.085195765	0.093768365	0.10812337	0.083587149	0.001984993	0	ind:843 gp:1	0.584355165	5154	5225
NA	GPC030020	-2.319063217	12.56593141	Capsicum_annuum	1	Capsicum_annuum	1	0.594644474	0.027306166	0.014431421	0.083326769	0.093253667	0.103984672	0.081177138	0.001875693	0	ind:844 gp:1	0.594644474	5154	5225
NA	GPC030030	81.12846044	52.06597499	Capsicum_annuum	1	Capsicum_annuum	1	0.583728775	0.028148405	0.014991597	0.085828661	0.094034163	0.106988558	0.084328583	0.001951258	0	ind:845 gp:1	0.583728775	5154	5225
NA	GPC030040	73.86430024	46.61551386	Capsicum_annuum	1	Capsicum_annuum	1	0.586223753	0.027785771	0.014767782	0.085639714	0.091870492	0.107738014	0.084040324	0.00193415	0	ind:846 gp:1	0.586223753	5154	5225
NA	GPC030050	74.22590953	52.19380298	Capsicum_annuum	1	Capsicum_annuum	1	0.58331189	0.027959937	0.015042423	0.085670951	0.093276154	0.108009471	0.084773963	0.001955212	0	ind:847 gp:1	0.58331189	5154	5225
NA	GPC030060	73.18631683	29.8918527	Capsicum_annuum	1	Capsicum_annuum	1	0.586720055	0.027533789	0.014694749	0.085222924	0.092688742	0.107660005	0.083544293	0.001935442	0	ind:848 gp:1	0.586720055	5154	5225
NA	GPC030070	73.15751246	29.89543425	Capsicum_annuum	1	Capsicum_annuum	1	0.585580137	0.027651658	0.014819438	0.085426535	0.092469187	0.10796467	0.084141888	0.001946487	0	ind:849 gp:1	0.585580137	5154	5225
NA	GPC030080	73.21598542	29.95087534	Capsicum_annuum	1	Capsicum_annuum	1	0.585915428	0.027524615	0.014731802	0.085366572	0.092665615	0.107898482	0.083955279	0.001942207	0	ind:850 gp:1	0.585915428	5154	5225
NA	GPC030090	6.697575838	-57.96938245	Capsicum_annuum	1	Capsicum_annuum	1	0.581894738	0.027987326	0.015004747	0.085767308	0.091036724	0.110609092	0.0857275	0.001972564	0	ind:851 gp:1	0.581894738	5154	5225
NA	GPC030100	66.16237522	42.77692739	Capsicum_annuum	1	Capsicum_annuum	1	0.588253012	0.027703395	0.014669451	0.084236087	0.09530748	0.105628525	0.082307022	0.001895028	0	ind:852 gp:1	0.588253012	5154	5225
NA	GPC030110	66.44861203	41.51836175	Capsicum_annuum	1	Capsicum_annuum	1	0.587498274	0.027686095	0.01476158	0.084816299	0.094041936	0.105894513	0.083380358	0.001920945	0	ind:853 gp:1	0.587498274	5154	5225
NA	GPC030120	73.17256845	29.85091203	Capsicum_annuum	1	Capsicum_annuum	1	0.58648988	0.027638291	0.014688267	0.085083226	0.093052209	0.107604943	0.083510548	0.001932636	0	ind:854 gp:1	0.58648988	5154	5225
NA	GPC030130	64.26318257	45.45539815	Capsicum_annuum	1	Capsicum_annuum	1	0.588164389	0.027753895	0.014860488	0.084268714	0.093972813	0.105862409	0.083226231	0.00189106	0	ind:855 gp:1	0.588164389	5154	5225
NA	GPC030140	7.616741839	-58.0074209	Capsicum_annuum	1	Capsicum_annuum	1	0.584656564	0.027892543	0.014915456	0.085529402	0.091736981	0.108877884	0.08447073	0.00192044	0	ind:856 gp:1	0.584656564	5154	5225
NA	GPC030150	-27.50696859	89.817559	Capsicum_chinense	4	Capsicum_chinense	4	0.076091086	0.024346772	0.031357885	0.552493764	0.031994811	0.150244985	0.131218836	0.002251862	0	ind:857 gp:4	0.552493764	488	489
NA	GPC030160	-27.50405633	89.78397869	Capsicum_chinense	4	Capsicum_chinense	4	0.077338789	0.025260641	0.03178995	0.54478888	0.032967604	0.152325495	0.133193043	0.002335598	0	ind:858 gp:4	0.54478888	488	489
NA	GPC030170	-1.56031709	-58.86675785	Capsicum_annuum	1	Capsicum_annuum	1	0.576882887	0.027847212	0.015045115	0.08646097	0.092600301	0.113309072	0.085872634	0.001981808	0	ind:859 gp:1	0.576882887	5154	5225
NA	GPC030180	-15.9131666	-37.61721869	Capsicum_annuum	1	Capsicum_annuum	1	0.58048786	0.027761848	0.01489539	0.085719578	0.093397355	0.110637161	0.085135983	0.001964825	0	ind:860 gp:1	0.58048786	5154	5225
NA	GPC030190	25.51481644	-17.32005659	Capsicum_annuum	1	Capsicum_annuum	1	0.575605058	0.027856241	0.015401706	0.087878705	0.094270092	0.110083163	0.086879197	0.002025839	0	ind:861 gp:1	0.575605058	5154	5225
NA	GPC030200	14.17857518	0.063992942	Capsicum_annuum	1	Capsicum_annuum	1	0.572005393	0.028481891	0.015846336	0.088979308	0.093926626	0.110638142	0.088075541	0.002046763	0	ind:862 gp:1	0.572005393	5154	5225
NA	GPC030220	-33.74587968	29.51691035	Capsicum_annuum	1	Capsicum_annuum	1	0.603143725	0.026599993	0.013917765	0.081814239	0.092637156	0.101404045	0.078657926	0.001825151	0	ind:863 gp:1	0.603143725	5154	5225
NA	GPC030230	-33.72294842	29.5441934	Capsicum_annuum	1	Capsicum_annuum	1	0.603104418	0.02667248	0.013979743	0.08176255	0.092650169	0.101173219	0.078824505	0.001832915	0	ind:864 gp:1	0.603104418	5154	5225
NA	GPC030240	-32.4763632	30.38436362	Capsicum_annuum	1	Capsicum_annuum	1	0.603905438	0.026561782	0.013922089	0.08142538	0.092661758	0.101430773	0.078291239	0.001801541	0	ind:865 gp:1	0.603905438	5154	5225
NA	GPC030250	-35.79519351	20.93090124	Capsicum_annuum	1	Capsicum_annuum	1	0.598660272	0.026749016	0.014204908	0.082787457	0.091961047	0.103427071	0.080362472	0.001847755	0	ind:866 gp:1	0.598660272	5154	5225
NA	GPC030260	-37.14142871	20.30889268	Capsicum_annuum	1	Capsicum_annuum	1	0.599638253	0.026791447	0.014187262	0.082351569	0.092300522	0.103396463	0.079486582	0.001847901	0	ind:867 gp:1	0.599638253	5154	5225
NA	GPC030270	-38.08455061	20.56123647	Capsicum_annuum	1	Capsicum_annuum	1	0.600492967	0.026844511	0.014018559	0.082261148	0.092987878	0.102142001	0.079434912	0.001818025	0	ind:868 gp:1	0.600492967	5154	5225
NA	GPC030280	-37.85695888	20.42274805	Capsicum_annuum	1	Capsicum_annuum	1	0.602071516	0.026760402	0.013963482	0.081814248	0.092792834	0.101849685	0.078935926	0.001811908	0	ind:869 gp:1	0.602071516	5154	5225
NA	GPC030290	-37.61983954	21.81229141	Capsicum_annuum	1	Capsicum_annuum	1	0.60417901	0.026577368	0.013765323	0.080919913	0.093701646	0.10102364	0.078033547	0.001799555	0	ind:870 gp:1	0.60417901	5154	5225
NA	GPC030300	-36.82473936	22.06317746	Capsicum_annuum	1	Capsicum_annuum	1	0.60182092	0.026570961	0.013871232	0.081366539	0.093568645	0.102245459	0.078739063	0.00181718	0	ind:871 gp:1	0.60182092	5154	5225
NA	GPC030310	-39.11162065	18.35199898	Capsicum_annuum	1	Capsicum_annuum	1	0.599713585	0.026575282	0.014050682	0.083082613	0.093645628	0.101363334	0.07975407	0.001814805	0	ind:872 gp:1	0.599713585	5154	5225
NA	GPC030320	-43.82936722	22.84672518	Capsicum_annuum	1	Capsicum_annuum	1	0.603358912	0.026658737	0.014012244	0.081842842	0.092072021	0.101065119	0.079167556	0.001822569	0	ind:873 gp:1	0.603358912	5154	5225
NA	GPC030330	-43.96814078	22.20935679	Capsicum_annuum	1	Capsicum_annuum	1	0.604205784	0.02662948	0.013965969	0.081406377	0.091896384	0.101045301	0.079046119	0.001804587	0	ind:874 gp:1	0.604205784	5154	5225
NA	GPC030340	11.70533553	5.195508119	Capsicum_annuum	1	Capsicum_annuum	1	0.604189106	0.026535578	0.01378486	0.080788687	0.094364392	0.100199512	0.078321525	0.001816341	0	ind:875 gp:1	0.604189106	5154	5225
NA	GPC030350	-38.59882131	33.14808118	Capsicum_annuum	1	Capsicum_annuum	1	0.599991199	0.026762416	0.014012197	0.082511296	0.09333443	0.101865047	0.079720973	0.001802443	0	ind:876 gp:1	0.599991199	5154	5225
NA	GPC030360	-43.83214821	22.7828756	Capsicum_annuum	1	Capsicum_annuum	1	0.60322101	0.02656693	0.013923839	0.081512211	0.092726933	0.101050517	0.07917574	0.00182282	0	ind:877 gp:1	0.60322101	5154	5225
NA	GPC030370	-39.07426856	18.42111716	Capsicum_annuum	1	Capsicum_annuum	1	0.598650265	0.026749527	0.014094432	0.083147241	0.0935038	0.101525311	0.080499009	0.001830416	0	ind:878 gp:1	0.598650265	5154	5225
NA	GPC030380	-34.22473971	22.68719504	Capsicum_annuum	1	Capsicum_annuum	1	0.605685298	0.026508927	0.013632036	0.08074292	0.093166091	0.1005022	0.077962811	0.001799717	0	ind:879 gp:1	0.605685298	5154	5225
NA	GPC030390	-36.71071045	15.75387858	Capsicum_annuum	1	Capsicum_annuum	1	0.601860778	0.026685715	0.013950862	0.081462499	0.094077654	0.100979585	0.079162974	0.001819934	0	ind:880 gp:1	0.601860778	5154	5225
NA	GPC030400	-7.552419632	20.50654019	Capsicum_annuum	1	Capsicum_annuum	1	0.59819799	0.026877845	0.014069369	0.08352947	0.093478922	0.101969088	0.080037601	0.001839716	0	ind:881 gp:1	0.59819799	5154	5225
NA	GPC030430	-44.81289169	16.36885372	Capsicum_annuum	1	Capsicum_annuum	1	0.602895058	0.026587536	0.013896782	0.08094547	0.094346464	0.100312985	0.079196712	0.001818994	0	ind:882 gp:1	0.602895058	5154	5225
NA	GPC030450	-35.1940138	36.62093111	Capsicum_annuum	1	Capsicum_annuum	1	0.604764982	0.026487591	0.0137921	0.080909648	0.093720903	0.100532815	0.077982588	0.001809372	0	ind:883 gp:1	0.604764982	5154	5225
NA	GPC030460	-35.39722619	36.56695792	Capsicum_annuum	1	Capsicum_annuum	1	0.604073245	0.026529403	0.013834648	0.080976866	0.09388952	0.100613454	0.0782894	0.001793464	0	ind:884 gp:1	0.604073245	5154	5225
NA	GPC030470	-34.48263023	-73.8157812	Capsicum_frutescens	6	Capsicum_frutescens	6	0.099422996	0.021957841	0.022594283	0.159329312	0.072742698	0.49366851	0.127901147	0.002383212	0	ind:885 gp:6	0.49366851	435	546
NA	GPC030480	-29.17763568	-81.94160224	Capsicum_frutescens	6	Capsicum_frutescens	6	0.084010342	0.020499119	0.021467299	0.145855421	0.082609475	0.523121793	0.120191195	0.002245354	0	ind:886 gp:6	0.523121793	435	546
NA	GPC030490	-76.47709835	47.81827107	Capsicum_annuum	1	Capsicum_annuum	1	0.601581244	0.026708718	0.014061575	0.081792282	0.092901098	0.101432797	0.079684094	0.001838193	0	ind:887 gp:1	0.601581244	5154	5225
NA	GPC030500	9.72061036	-50.23042746	Capsicum_annuum	1	Capsicum_annuum	1	0.5813835	0.027656764	0.014915623	0.085541009	0.092996663	0.110532054	0.085003487	0.0019709	0	ind:888 gp:1	0.5813835	5154	5225
NA	GPC030520	-46.61570548	33.29001022	Capsicum_annuum	1	Capsicum_annuum	1	0.602127736	0.02691537	0.014418816	0.08149907	0.093367544	0.100823181	0.079009305	0.001838976	0	ind:889 gp:1	0.602127736	5154	5225
NA	GPC030530	-45.45458507	32.32983663	Capsicum_annuum	1	Capsicum_annuum	1	0.604882914	0.026561945	0.013859426	0.080975854	0.093541333	0.100320429	0.078064077	0.001794021	0	ind:890 gp:1	0.604882914	5154	5225
NA	GPC030600	4.481405621	36.04811421	Capsicum_annuum	1	Capsicum_annuum	1	0.603193598	0.026566233	0.013869226	0.081394168	0.093281679	0.100668551	0.079205158	0.001821387	0	ind:892 gp:1	0.603193598	5154	5225
NA	GPC030610	-38.45463437	-89.73682813	Capsicum_frutescens	6	Capsicum_frutescens	6	0.077832502	0.019859134	0.021076308	0.146400594	0.08035986	0.537314982	0.115023526	0.002133094	0	ind:893 gp:6	0.537314982	435	546
NA	GPC030650	37.91191415	-17.35319174	Capsicum_annuum	1	Capsicum_chinense	4	0.430834129	0.031089512	0.022495979	0.149723801	0.082006347	0.151087287	0.130087849	0.002675096	0	ind:894 gp:4	0.430834129	488	5225
NA	GPC030690	-64.74210884	-59.99303479	Capsicum_frutescens	6	Capsicum_frutescens	6	0.076367574	0.0198866	0.021266872	0.137683597	0.086675235	0.538322715	0.117688169	0.002109238	0	ind:895 gp:6	0.538322715	435	546
NA	GPC030730	86.08293986	-54.57110364	Capsicum_baccatum	2	Capsicum_baccatum	2	0.019701553	0.88164082	0.018200147	0.022311322	0.007882375	0.022093949	0.025685503	0.002484331	0	ind:896 gp:2	0.88164082	302	304
NA	GPC030740	68.66904718	-55.65603508	Capsicum_baccatum	2	Capsicum_baccatum	2	0.019177136	0.884905551	0.017390589	0.021611443	0.007613442	0.021888819	0.024982568	0.002430452	0	ind:897 gp:2	0.884905551	302	304
NA	GPC030750	-17.34988185	100.4861456	Capsicum_chinense	4	Capsicum_chinense	4	0.074768719	0.023530216	0.030475389	0.557888347	0.030776437	0.15119866	0.129106535	0.002255697	0	ind:898 gp:4	0.557888347	488	489
NA	GPC030820	-29.89551127	82.54458882	Capsicum_chinense	4	Capsicum_chinense	4	0.073855495	0.023670089	0.030538549	0.559153705	0.030867609	0.147962811	0.131732252	0.00221949	0	ind:899 gp:4	0.559153705	488	489
NA	GPC030850	81.78977322	-45.86114073	Capsicum_baccatum	2	Capsicum_baccatum	2	0.019623466	0.882276356	0.017799877	0.022518312	0.007819181	0.02204289	0.025418492	0.002501426	0	ind:900 gp:2	0.882276356	302	304
NA	GPC031040	-34.0109859	-85.94400088	Capsicum_frutescens	6	Capsicum_frutescens	6	0.077392113	0.019588457	0.020777942	0.144050386	0.085139932	0.534131001	0.116818897	0.002101274	0	ind:901 gp:6	0.534131001	435	546
NA	GPC031060	-25.18517484	82.17380456	Capsicum_chinense	4	Capsicum_chinense	4	0.073200243	0.024318633	0.030738258	0.556801238	0.030730511	0.149758903	0.132136675	0.002315538	0	ind:902 gp:4	0.556801238	488	489
NA	GPC031280	-25.97314744	83.98574262	Capsicum_chinense	4	Capsicum_chinense	4	0.074436692	0.024384728	0.03059571	0.556193244	0.03112901	0.149674013	0.131272109	0.002314494	0	ind:903 gp:4	0.556193244	488	489
NA	GPC031320	-62.79591625	-68.36755272	Capsicum_frutescens	6	Capsicum_frutescens	6	0.076898506	0.019939135	0.020824843	0.138138396	0.092830692	0.534477569	0.114836858	0.002054002	0	ind:904 gp:6	0.534477569	435	546
NA	GPC031330	-4.840063141	93.57671854	Capsicum_chinense	4	Capsicum_chacoense	3	0.093804073	0.028172985	0.017734693	0.411479671	0.050593428	0.236306418	0.159100887	0.002807846	0	ind:905 gp:3	0.411479671	21	489
NA	GPC031340	-8.091882478	98.11437699	Capsicum_chinense	4	Capsicum_chinense	4	0.190345263	0.030583927	0.031163161	0.365974683	0.051495331	0.174149991	0.153456659	0.002830984	0	ind:906 gp:4	0.365974683	488	489
NA	GPC031470	76.77069883	-68.58467122	Capsicum_baccatum	2	Capsicum_baccatum	2	0.021409997	0.872179463	0.01978283	0.023582938	0.008644826	0.023845787	0.02782104	0.002733118	0	ind:907 gp:2	0.872179463	302	304
NA	GPC031490	82.55007907	-55.15078692	Capsicum_baccatum	2	Capsicum_baccatum	2	0.020375662	0.877918326	0.018924829	0.022793835	0.00817294	0.022678247	0.026593086	0.002543074	0	ind:908 gp:2	0.877918326	302	304
NA	GPC031500	77.26606535	-69.10824843	Capsicum_baccatum	2	Capsicum_baccatum	2	0.02328031	0.861390236	0.021510786	0.025812965	0.009443474	0.025500947	0.030109712	0.002951569	0	ind:909 gp:2	0.861390236	302	304
NA	GPC031530	85.63385055	-46.93224709	Capsicum_baccatum	2	Capsicum_baccatum	2	0.022338042	0.863782287	0.020993082	0.025251918	0.009105182	0.024964555	0.030695112	0.002869823	0	ind:911 gp:2	0.863782287	302	304
NA	GPC031540	76.78776239	-68.60561252	Capsicum_baccatum	2	Capsicum_baccatum	2	0.021311392	0.872595301	0.01975556	0.0236469	0.008633531	0.023655592	0.027678781	0.002722943	0	ind:912 gp:2	0.872595301	302	304
NA	GPC031550	83.08834935	-53.3123317	Capsicum_baccatum	2	Capsicum_baccatum	2	0.0202454	0.878664264	0.018344677	0.022974703	0.008098457	0.022691593	0.026456671	0.002524235	0	ind:913 gp:2	0.878664264	302	304
NA	GPC031560	91.69006611	-46.55024077	Capsicum_baccatum	2	Capsicum_baccatum	2	0.020319378	0.878409032	0.018772849	0.022548632	0.008184806	0.022607783	0.02655441	0.00260311	0	ind:914 gp:2	0.878409032	302	304
NA	GPC031570	69.53367312	-44.58748994	Capsicum_baccatum	2	Capsicum_baccatum	2	0.025917077	0.846349331	0.023509067	0.028512236	0.010453376	0.027744538	0.034165609	0.003348766	0	ind:915 gp:2	0.846349331	302	304
NA	GPC031580	72.54179031	-40.19137086	Capsicum_baccatum	2	Capsicum_baccatum	2	0.026028441	0.846118791	0.02314388	0.02809852	0.010502766	0.027947537	0.034899263	0.003260802	0	ind:916 gp:2	0.846118791	302	304
NA	GPC031590	73.96435322	-39.90085244	Capsicum_baccatum	2	Capsicum_baccatum	2	0.020824304	0.875190267	0.019130877	0.023492883	0.008277704	0.022991983	0.027488261	0.002603721	0	ind:917 gp:2	0.875190267	302	304
NA	GPC031610	83.37170457	-35.99970314	Capsicum_baccatum	2	Capsicum_baccatum	2	0.020683054	0.877345223	0.018547719	0.023042842	0.008268773	0.022828197	0.026693656	0.002590536	0	ind:919 gp:2	0.877345223	302	304
NA	GPC031640	78.74747672	-52.40526882	Capsicum_baccatum	2	Capsicum_baccatum	2	0.02033626	0.87807464	0.018219268	0.023213509	0.008091826	0.022626416	0.026878938	0.002559143	0	ind:921 gp:2	0.87807464	302	304
NA	GPC031650	69.84954985	-54.27240787	Capsicum_baccatum	2	Capsicum_baccatum	2	0.019011449	0.886580474	0.017216322	0.021261556	0.007550834	0.021573675	0.024386526	0.002419164	0	ind:922 gp:2	0.886580474	302	304
NA	GPC031660	70.67181489	-59.7343247	Capsicum_baccatum	2	Capsicum_baccatum	2	0.019616857	0.882457781	0.017901504	0.022055006	0.007761477	0.022268054	0.025461797	0.002477524	0	ind:923 gp:2	0.882457781	302	304
NA	GPC031670	82.17871956	-57.63699127	Capsicum_baccatum	2	Capsicum_baccatum	2	0.019257047	0.882271724	0.017880971	0.022046958	0.00773445	0.022099777	0.026220665	0.002488406	0	ind:924 gp:2	0.882271724	302	304
NA	GPC031680	77.72648912	-60.46222748	Capsicum_baccatum	2	Capsicum_baccatum	2	0.02007244	0.87991493	0.018065301	0.022790135	0.00796441	0.022699988	0.025990371	0.002502425	0	ind:925 gp:2	0.87991493	302	304
NA	GPC031710	80.47716042	-35.35494145	Capsicum_baccatum	2	Capsicum_baccatum	2	0.021281723	0.872835705	0.019417739	0.023567117	0.008515724	0.023496305	0.028186673	0.002699014	0	ind:928 gp:2	0.872835705	302	304
NA	GPC031720	73.89287672	-46.20031123	Capsicum_baccatum	2	Capsicum_baccatum	2	0.020136501	0.879880506	0.018068172	0.023240861	0.008003368	0.022392725	0.025768402	0.002509467	0	ind:929 gp:2	0.879880506	302	304
NA	GPC031730	67.60088045	-44.09196486	Capsicum_baccatum	2	Capsicum_baccatum	2	0.026013786	0.844464686	0.024421772	0.028739494	0.010620862	0.027971748	0.034411281	0.003356371	0	ind:930 gp:2	0.844464686	302	304
NA	GPC031750	86.62806832	-41.1023823	Capsicum_baccatum	2	Capsicum_baccatum	2	0.020720702	0.876454348	0.0186402	0.023146015	0.008273634	0.022852718	0.027311778	0.002600605	0	ind:932 gp:2	0.876454348	302	304
NA	GPC031760	89.98989423	-43.47064544	Capsicum_baccatum	2	Capsicum_baccatum	2	0.022056532	0.868221941	0.019851843	0.0245558	0.008935016	0.024335284	0.02921782	0.002825764	0	ind:933 gp:2	0.868221941	302	304
NA	GPC031770	75.40763103	-55.44477336	Capsicum_baccatum	2	Capsicum_baccatum	2	0.021839931	0.870627777	0.019763358	0.024078462	0.0086899	0.024273471	0.028035829	0.002691272	0	ind:934 gp:2	0.870627777	302	304
NA	GPC031790	70.68301661	-59.69751163	Capsicum_baccatum	2	Capsicum_baccatum	2	0.019781554	0.881668442	0.017853422	0.022260084	0.0078192	0.022475101	0.025647019	0.002495179	0	ind:935 gp:2	0.881668442	302	304
NA	GPC031800	69.6476066	-54.51207108	Capsicum_baccatum	2	Capsicum_baccatum	2	0.019376957	0.884113968	0.017534933	0.02175329	0.00768175	0.02195244	0.025145718	0.002440943	0	ind:936 gp:2	0.884113968	302	304
NA	GPC031820	70.0329718	-64.21471473	Capsicum_baccatum	2	Capsicum_baccatum	2	0.019685332	0.881721809	0.018240044	0.022060564	0.007910432	0.022322009	0.025552867	0.002506943	0	ind:937 gp:2	0.881721809	302	304
NA	GPC031830	67.87237711	-54.84982616	Capsicum_baccatum	2	Capsicum_baccatum	2	0.019118296	0.886478371	0.017206664	0.0213548	0.007543558	0.021530044	0.024369987	0.00239828	0	ind:938 gp:2	0.886478371	302	304
NA	GPC031840	71.20283116	-54.50788673	Capsicum_baccatum	2	Capsicum_baccatum	2	0.01919349	0.885328632	0.017421775	0.021512826	0.007588552	0.02176514	0.024788982	0.002400603	0	ind:939 gp:2	0.885328632	302	304
NA	GPC031850	68.78026752	-53.98208717	Capsicum_baccatum	2	Capsicum_baccatum	2	0.0196491	0.883103289	0.017620381	0.021936862	0.007712513	0.02229481	0.025271649	0.002411397	0	ind:940 gp:2	0.883103289	302	304
NA	GPC031860	67.53165697	-54.67088146	Capsicum_baccatum	2	Capsicum_baccatum	2	0.019576095	0.882908515	0.017591	0.022220088	0.007731445	0.022205209	0.025322593	0.002445055	0	ind:941 gp:2	0.882908515	302	304
NA	GPC031870	69.68251897	-55.08030106	Capsicum_baccatum	2	Capsicum_baccatum	2	0.019052361	0.886004687	0.0173179	0.021388775	0.007550722	0.021725131	0.02452824	0.002432184	0	ind:942 gp:2	0.886004687	302	304
NA	GPC031880	67.58303717	-54.77677919	Capsicum_baccatum	2	Capsicum_baccatum	2	0.019032966	0.886198369	0.017284851	0.021387216	0.007537407	0.021583477	0.024578699	0.002397015	0	ind:943 gp:2	0.886198369	302	304
NA	GPC031900	67.42574446	-54.89940854	Capsicum_baccatum	2	Capsicum_baccatum	2	0.019261055	0.884933382	0.017348887	0.021586269	0.007572821	0.021795975	0.025103447	0.002398164	0	ind:944 gp:2	0.884933382	302	304
NA	GPC031910	68.73645643	-54.91154984	Capsicum_baccatum	2	Capsicum_baccatum	2	0.019301641	0.884960397	0.017308433	0.021616616	0.007614161	0.021947064	0.024841486	0.002410203	0	ind:945 gp:2	0.884960397	302	304
NA	GPC031920	85.05285171	-44.01449175	Capsicum_baccatum	2	Capsicum_baccatum	2	0.019850446	0.880809984	0.018155941	0.022522153	0.00796068	0.022551294	0.025639701	0.002509802	0	ind:946 gp:2	0.880809984	302	304
NA	GPC031930	68.33486781	-54.17318448	Capsicum_baccatum	2	Capsicum_baccatum	2	0.019160175	0.885724629	0.017223316	0.021570581	0.007576082	0.021736146	0.02461359	0.002395482	0	ind:947 gp:2	0.885724629	302	304
NA	GPC031940	66.89293626	-56.23830281	Capsicum_baccatum	2	Capsicum_baccatum	2	0.018833526	0.88705297	0.017145685	0.021234229	0.007479883	0.021493475	0.024381027	0.002379206	0	ind:948 gp:2	0.88705297	302	304
NA	GPC031950	77.65796853	-53.01855863	Capsicum_baccatum	2	Capsicum_baccatum	2	0.019792675	0.881728577	0.017780774	0.022250973	0.00785747	0.022269567	0.025836004	0.00248396	0	ind:949 gp:2	0.881728577	302	304
NA	GPC031960	77.26956307	-53.24976281	Capsicum_baccatum	2	Capsicum_baccatum	2	0.023260589	0.87147017	0.01847727	0.023881346	0.00859041	0.023909801	0.027879437	0.002530977	0	ind:950 gp:2	0.87147017	302	304
NA	GPC031980	69.30790442	-55.98486479	Capsicum_baccatum	2	Capsicum_baccatum	2	0.019470072	0.884428523	0.017508948	0.021637466	0.007658917	0.021901523	0.024970756	0.002423794	0	ind:951 gp:2	0.884428523	302	304
NA	GPC031990	79.55177431	-52.40804546	Capsicum_baccatum	2	Capsicum_baccatum	2	0.020194366	0.879021192	0.018463985	0.023043236	0.00808145	0.022421495	0.026159324	0.002614952	0	ind:952 gp:2	0.879021192	302	304
NA	GPC032000	83.6695317	-41.59742437	Capsicum_baccatum	2	Capsicum_baccatum	2	0.019961224	0.880497751	0.018105088	0.022490567	0.007980256	0.022181146	0.026230965	0.002553003	0	ind:953 gp:2	0.880497751	302	304
NA	GPC032010	85.25424229	-42.81162054	Capsicum_baccatum	2	Capsicum_baccatum	2	0.020316553	0.87858321	0.018197582	0.023310213	0.008102393	0.022469736	0.02649279	0.002527523	0	ind:954 gp:2	0.87858321	302	304
NA	GPC032020	85.2363985	-42.85841033	Capsicum_baccatum	2	Capsicum_baccatum	2	0.020191259	0.880066798	0.017964954	0.02280091	0.008067243	0.022351101	0.026035956	0.002521778	0	ind:955 gp:2	0.880066798	302	304
NA	GPC032040	84.6257165	-55.1053904	Capsicum_baccatum	2	Capsicum_baccatum	2	0.020035696	0.880639694	0.017959412	0.022622343	0.007947527	0.022320385	0.025975069	0.002499873	0	ind:957 gp:2	0.880639694	302	304
NA	GPC032050	77.85479626	-48.14789014	Capsicum_baccatum	2	Capsicum_baccatum	2	0.01973172	0.881743469	0.018167278	0.022351393	0.007843439	0.02184903	0.025836295	0.002477376	0	ind:958 gp:2	0.881743469	302	304
NA	GPC032190	-29.89516217	82.5408418	Capsicum_chinense	4	Capsicum_chinense	4	0.074377505	0.024164683	0.030305669	0.555826805	0.031242834	0.149462866	0.132411762	0.002207875	0	ind:959 gp:4	0.555826805	488	489
NA	GPC032310	-32.14760832	77.31614323	Capsicum_chinense	4	Capsicum_chinense	4	0.084216437	0.025149369	0.030956212	0.532645927	0.033481049	0.154992071	0.136238924	0.002320011	0	ind:960 gp:4	0.532645927	488	489
NA	GPC032410	-39.9000149	52.38082284	Capsicum_annuum	1	Capsicum_annuum	1	0.588976018	0.027339184	0.014573801	0.084210495	0.095612613	0.10493267	0.082451849	0.00190337	0	ind:961 gp:1	0.588976018	5154	5225
NA	GPC032420	36.22189845	23.87792015	Capsicum_annuum	1	Capsicum_annuum	1	0.600115785	0.026937557	0.014146898	0.082401805	0.09271624	0.102254311	0.079572528	0.001854874	0	ind:962 gp:1	0.600115785	5154	5225
NA	GPC032430	-37.98688613	28.50276434	Capsicum_annuum	1	Capsicum_annuum	1	0.60431782	0.026548257	0.013850866	0.081232767	0.093064751	0.100592516	0.078601394	0.00179163	0	ind:963 gp:1	0.60431782	5154	5225
NA	GPC032440	-45.77265507	16.82159052	Capsicum_annuum	1	Capsicum_annuum	1	0.604717617	0.026452762	0.013720827	0.080605514	0.094062502	0.100113195	0.078532563	0.001795018	0	ind:964 gp:1	0.604717617	5154	5225
NA	GPC032450	-4.373574726	22.6102245	Capsicum_annuum	1	Capsicum_annuum	1	0.603248617	0.026627925	0.013996958	0.08149431	0.093641046	0.101050035	0.078134784	0.001806325	0	ind:965 gp:1	0.603248617	5154	5225
NA	GPC032460	-1.260173865	108.9868851	Capsicum_chinense	4	Capsicum_chinense	4	0.072139965	0.022932171	0.03128709	0.563266943	0.029861914	0.151984651	0.126372831	0.002154435	0	ind:966 gp:4	0.563266943	488	489
NA	GPC032470	6.465237903	93.16287245	Capsicum_chinense	4	Capsicum_chinense	4	0.071592829	0.023759004	0.030253715	0.563719465	0.029505655	0.152975126	0.125969725	0.002224481	0	ind:967 gp:4	0.563719465	488	489
NA	GPC032480	0.935488644	93.72684974	Capsicum_chinense	4	Capsicum_chinense	4	0.081487741	0.024837757	0.030184622	0.518791991	0.035594843	0.173115905	0.133675595	0.002311546	0	ind:968 gp:4	0.518791991	488	489
NA	GPC032490	0.136543118	94.74431559	Capsicum_chinense	4	Capsicum_chinense	4	0.081475757	0.024611124	0.030148155	0.527077471	0.033530108	0.165912278	0.134884222	0.002360885	0	ind:969 gp:4	0.527077471	488	489
NA	GPC032500	2.440782409	88.0711629	Capsicum_chinense	4	Capsicum_chinense	4	0.077334033	0.025359758	0.03190181	0.541039269	0.031805964	0.15554172	0.134626608	0.002390837	0	ind:970 gp:4	0.541039269	488	489
NA	GPC032520	1.90832615	93.02484421	Capsicum_chinense	4	Capsicum_chinense	4	0.079237148	0.024492882	0.031361279	0.507454446	0.036521075	0.181472916	0.137047744	0.002412509	0	ind:971 gp:4	0.507454446	488	489
NA	GPC032530	1.204859977	91.15649511	Capsicum_chinense	4	Capsicum_chinense	4	0.079673841	0.024227179	0.031458489	0.535696856	0.033162257	0.16131069	0.132127637	0.002343052	0	ind:972 gp:4	0.535696856	488	489
NA	GPC032540	0.704405097	95.50196849	Capsicum_chinense	4	Capsicum_chinense	4	0.077063491	0.024802643	0.031285251	0.541787542	0.032247098	0.160773117	0.129785309	0.002255548	0	ind:973 gp:4	0.541787542	488	489
NA	GPC032550	0.758084041	92.4998992	Capsicum_chinense	4	Capsicum_frutescens	6	0.081492382	0.02438433	0.032639144	0.495200181	0.037725577	0.188854551	0.137333423	0.002370412	0	ind:974 gp:6	0.495200181	435	489
NA	GPC032560	-38.56232695	-90.3266573	Capsicum_frutescens	6	Capsicum_frutescens	6	0.080082239	0.019986185	0.021344529	0.147576891	0.080840538	0.529983102	0.118051253	0.002135265	0	ind:975 gp:6	0.529983102	435	546
NA	GPC032570	-34.99890617	-87.80531555	Capsicum_frutescens	6	Capsicum_frutescens	6	0.079009393	0.019636961	0.020789682	0.142530528	0.082360698	0.53836957	0.115177268	0.002125901	0	ind:976 gp:6	0.53836957	435	546
NA	GPC032580	-67.66457423	9.842822265	Capsicum_annuum	1	Capsicum_annuum	1	0.602601355	0.026643412	0.013915963	0.081330623	0.093839128	0.10110122	0.078756458	0.00181184	0	ind:977 gp:1	0.602601355	5154	5225
NA	GPC032590	-67.13545196	38.63886419	Capsicum_annuum	1	Capsicum_annuum	1	0.598108974	0.026871781	0.014179107	0.082687137	0.093086968	0.103092612	0.0801325	0.001840921	0	ind:978 gp:1	0.598108974	5154	5225
NA	GPC032600	49.48012152	-27.39350938	Capsicum_annuum	1	Capsicum_annuum	1	0.56778209	0.028390201	0.015955571	0.090231027	0.093096818	0.112037408	0.090397097	0.002109788	0	ind:979 gp:1	0.56778209	5154	5225
NA	GPC032610	34.0329346	16.92065262	Capsicum_annuum	1	Capsicum_annuum	1	0.592017723	0.027555653	0.014560593	0.083622073	0.093122523	0.105036493	0.082192655	0.001892287	0	ind:980 gp:1	0.592017723	5154	5225
NA	GPC032630	-31.02903016	20.11615802	Capsicum_annuum	1	Capsicum_annuum	1	0.591249601	0.027095889	0.014408644	0.084060206	0.09393877	0.105980961	0.081372585	0.001893345	0	ind:981 gp:1	0.591249601	5154	5225
NA	GPC032660	-42.05967566	17.02882774	Capsicum_annuum	1	Capsicum_annuum	1	0.604320214	0.026319982	0.013763268	0.080896164	0.094350118	0.100481954	0.078078441	0.001789858	0	ind:983 gp:1	0.604320214	5154	5225
NA	GPC032680	-18.82458422	-2.070666211	Capsicum_annuum	1	Capsicum_annuum	1	0.593719002	0.026624878	0.013835567	0.081440649	0.101918638	0.101511711	0.079142179	0.001807377	0	ind:985 gp:1	0.593719002	5154	5225
NA	GPC032710	-63.30336886	40.55578129	Capsicum_annuum	1	Capsicum_annuum	1	0.59894092	0.026656179	0.014137021	0.082143889	0.095334386	0.10157447	0.079381725	0.00183141	0	ind:987 gp:1	0.59894092	5154	5225
NA	GPC032720	-42.69749529	-41.46101294	Capsicum_annuum	1	Capsicum_annuum	1	0.464229064	0.03519573	0.024181444	0.118693451	0.08036625	0.13503851	0.139121989	0.003173563	0	ind:988 gp:1	0.464229064	5154	5225
NA	GPC032730	9.22096962	-25.3420482	Capsicum_annuum	1	Capsicum_annuum	1	0.577602368	0.027943152	0.015081806	0.086834128	0.094947832	0.109938403	0.085682309	0.001970001	0	ind:989 gp:1	0.577602368	5154	5225
NA	GPC032740	57.87002619	58.62579368	Capsicum_annuum	1	Capsicum_annuum	1	0.58363282	0.028033017	0.014739384	0.085485515	0.093796962	0.107750728	0.084635526	0.001926047	0	ind:990 gp:1	0.58363282	5154	5225
NA	GPC032750	-25.8087922	28.25662083	Capsicum_annuum	1	Capsicum_annuum	1	0.602556759	0.026471647	0.013828026	0.081302957	0.094998745	0.10064812	0.078381922	0.001811824	0	ind:991 gp:1	0.602556759	5154	5225
NA	GPC032760	-14.05564107	87.1792436	Capsicum_chinense	4	Capsicum_frutescens	6	0.10599584	0.031428077	0.034860605	0.415811281	0.041157994	0.181391439	0.185987229	0.003367535	0	ind:992 gp:6	0.415811281	435	489
NA	GPC032790	-60.4330317	-24.0095875	Capsicum_annuum	1	Capsicum_annuum	1	0.598145682	0.026783777	0.014177131	0.082103587	0.094771811	0.101761233	0.080418533	0.001838247	0	ind:993 gp:1	0.598145682	5154	5225
NA	GPC032800	-33.20850329	24.37776466	Capsicum_annuum	1	Capsicum_annuum	1	0.600443541	0.026684189	0.014045907	0.081689831	0.094418562	0.101324919	0.079590295	0.001802757	0	ind:994 gp:1	0.600443541	5154	5225
NA	GPC032810	-41.64448786	29.44391566	Capsicum_annuum	1	Capsicum_annuum	1	0.600525099	0.026546609	0.013976076	0.082320375	0.09396989	0.101405642	0.079450688	0.001805622	0	ind:995 gp:1	0.600525099	5154	5225
NA	GPC032820	8.177815691	17.41322649	Capsicum_annuum	1	Capsicum_annuum	1	0.587057181	0.027211787	0.014978697	0.08680846	0.092417756	0.105282001	0.084339102	0.001905016	0	ind:996 gp:1	0.587057181	5154	5225
NA	GPC032830	-37.88137687	5.884621136	Capsicum_annuum	1	Capsicum_annuum	1	0.593362532	0.027224422	0.014413034	0.083494509	0.093943816	0.103940956	0.081741966	0.001878764	0	ind:997 gp:1	0.593362532	5154	5225
NA	GPC032840	-74.5172191	32.09834837	Capsicum_annuum	1	Capsicum_annuum	1	0.59228488	0.026993678	0.014467617	0.084053295	0.094450353	0.104068167	0.081805408	0.001876602	0	ind:998 gp:1	0.59228488	5154	5225
NA	GPC032850	35.63947389	5.813027317	Capsicum_annuum	1	Capsicum_annuum	1	0.57857491	0.028013698	0.015322504	0.087074105	0.093935839	0.108082318	0.087001536	0.001995091	0	ind:999 gp:1	0.57857491	5154	5225
NA	GPC032860	-28.75909681	16.31811495	Capsicum_annuum	1	Capsicum_annuum	1	0.591980912	0.027261093	0.014454896	0.083534555	0.094687905	0.104309736	0.081913141	0.001857762	0	ind:1000 gp:1	0.591980912	5154	5225
NA	GPC032870	-6.051605523	-14.0513076	Capsicum_annuum	1	Capsicum_annuum	1	0.582796754	0.027560953	0.014883582	0.085858411	0.095792564	0.10684787	0.084319634	0.001940233	0	ind:1001 gp:1	0.582796754	5154	5225
NA	GPC032880	-25.28281814	-40.11461812	Capsicum_annuum	1	Capsicum_annuum	1	0.573180405	0.028205819	0.015373064	0.087335234	0.097270171	0.109553506	0.087038748	0.002043053	0	ind:1002 gp:1	0.573180405	5154	5225
NA	GPC032890	27.94733275	-50.73939548	Capsicum_annuum	1	Capsicum_annuum	1	0.591360118	0.027091696	0.01450687	0.083930735	0.09459678	0.105255011	0.081379932	0.001878858	0	ind:1003 gp:1	0.591360118	5154	5225
NA	GPC032910	-35.79533967	33.08651436	Capsicum_annuum	1	Capsicum_annuum	1	0.603241246	0.026626654	0.013947989	0.081349779	0.093094096	0.101028444	0.078913291	0.001798502	0	ind:1005 gp:1	0.603241246	5154	5225
NA	GPC032920	4.950931381	-66.28119384	Capsicum_annuum	1	Capsicum_annuum	1	0.573505388	0.027857446	0.015289025	0.087292338	0.093669603	0.112828461	0.087562223	0.001995515	0	ind:1006 gp:1	0.573505388	5154	5225
NA	GPC032940	-36.44232949	23.57464224	Capsicum_annuum	1	Capsicum_annuum	1	0.602472246	0.026537859	0.013929962	0.081371911	0.093693847	0.10073632	0.079443652	0.001814203	0	ind:1007 gp:1	0.602472246	5154	5225
NA	GPC032950	-41.77576589	17.39778409	Capsicum_annuum	1	Capsicum_annuum	1	0.603667148	0.026600687	0.013888587	0.081286261	0.093251878	0.100726384	0.078786858	0.001792197	0	ind:1008 gp:1	0.603667148	5154	5225
NA	GPC032960	-43.68007813	16.24414008	Capsicum_annuum	1	Capsicum_annuum	1	0.603600452	0.026426644	0.013860635	0.080780829	0.094086235	0.100163985	0.079279084	0.001802137	0	ind:1009 gp:1	0.603600452	5154	5225
NA	GPC032970	-34.1071981	51.44700355	Capsicum_annuum	1	Capsicum_annuum	1	0.59117116	0.026936225	0.014519047	0.084075047	0.094813297	0.10431703	0.082273433	0.001894761	0	ind:1010 gp:1	0.59117116	5154	5225
NA	GPC032980	-38.39048734	-12.81262286	Capsicum_annuum	1	Capsicum_annuum	1	0.600194538	0.026804613	0.014101667	0.082273747	0.093658499	0.101785002	0.079342764	0.00183917	0	ind:1011 gp:1	0.600194538	5154	5225
NA	GPC032990	18.74801396	55.82914562	Capsicum_annuum	1	Capsicum_annuum	1	0.600239736	0.026645389	0.014035924	0.082327003	0.093230721	0.101411804	0.080282417	0.001827006	0	ind:1012 gp:1	0.600239736	5154	5225
NA	GPC033000	-52.43257671	17.3491121	Capsicum_annuum	1	Capsicum_annuum	1	0.601575364	0.026560665	0.013943159	0.081598537	0.094397047	0.101013598	0.079084228	0.001827403	0	ind:1013 gp:1	0.601575364	5154	5225
NA	GPC033010	-49.94735138	51.51878455	Capsicum_annuum	1	Capsicum_annuum	1	0.604045594	0.026353734	0.013895022	0.081101888	0.093819245	0.100704077	0.078285359	0.00179508	0	ind:1014 gp:1	0.604045594	5154	5225
NA	GPC033020	-33.58103258	36.43328396	Capsicum_annuum	1	Capsicum_annuum	1	0.597198448	0.026744773	0.014021095	0.082035686	0.096594116	0.101779847	0.079796056	0.001829981	0	ind:1015 gp:1	0.597198448	5154	5225
NA	GPC033030	-33.13958754	23.28670906	Capsicum_annuum	1	Capsicum_annuum	1	0.601183548	0.026462691	0.013808428	0.08101598	0.096491382	0.100567114	0.078668641	0.001802215	0	ind:1016 gp:1	0.601183548	5154	5225
NA	GPC033040	-39.40801331	35.85360189	Capsicum_annuum	1	Capsicum_annuum	1	0.598719314	0.02701821	0.014655767	0.081775399	0.093981017	0.101320695	0.080620654	0.001908943	0	ind:1017 gp:1	0.598719314	5154	5225
NA	GPC033060	-8.500016382	-25.70516117	Capsicum_annuum	1	Capsicum_annuum	1	0.580748073	0.028123819	0.015030637	0.086286134	0.093338287	0.109538151	0.084969022	0.001965876	0	ind:1018 gp:1	0.580748073	5154	5225
NA	GPC033070	-27.71265532	82.7361271	Capsicum_chinense	4	Capsicum_chinense	4	0.075067436	0.024699636	0.031990093	0.552522536	0.03116597	0.150599804	0.131588977	0.002365549	0	ind:1019 gp:4	0.552522536	488	489
NA	GPC033080	56.72388849	59.06933858	Capsicum_annuum	1	Capsicum_annuum	1	0.578443834	0.028170498	0.015130152	0.086110068	0.094897099	0.108974493	0.08631503	0.001958825	0	ind:1020 gp:1	0.578443834	5154	5225
NA	GPC033090	57.5023451	59.64342757	Capsicum_annuum	1	Capsicum_annuum	1	0.580754014	0.028011616	0.014920602	0.085740117	0.095265833	0.108224669	0.085141123	0.001942026	0	ind:1021 gp:1	0.580754014	5154	5225
NA	GPC033100	-34.48433249	28.50531692	Capsicum_annuum	1	Capsicum_annuum	1	0.60435176	0.026536388	0.013867474	0.081472615	0.092618623	0.100939687	0.078404325	0.001809129	0	ind:1022 gp:1	0.60435176	5154	5225
NA	GPC033110	-34.59518663	28.45705915	Capsicum_annuum	1	Capsicum_annuum	1	0.604148199	0.026524431	0.013861127	0.081455709	0.092895355	0.100895476	0.07840681	0.001812893	0	ind:1023 gp:1	0.604148199	5154	5225
NA	GPC033120	-35.08763337	25.21498132	Capsicum_annuum	1	Capsicum_annuum	1	0.601366027	0.026668655	0.014036035	0.082058705	0.093033878	0.101740799	0.07927431	0.001821591	0	ind:1024 gp:1	0.601366027	5154	5225
NA	GPC033130	-34.57698277	23.88028733	Capsicum_annuum	1	Capsicum_annuum	1	0.599167765	0.02665308	0.013961615	0.081793422	0.095395344	0.101765244	0.079445048	0.001818483	0	ind:1025 gp:1	0.599167765	5154	5225
NA	GPC033140	-35.20908061	23.82384621	Capsicum_annuum	1	Capsicum_annuum	1	0.602291369	0.026585839	0.013939421	0.081453388	0.093939426	0.101179715	0.078795089	0.001815754	0	ind:1026 gp:1	0.602291369	5154	5225
NA	GPC033150	-19.07676413	-56.54999476	Capsicum_annuum	1	Capsicum_annuum	1	0.578008387	0.027645671	0.014942069	0.086234134	0.093127397	0.113044465	0.085033438	0.00196444	0	ind:1027 gp:1	0.578008387	5154	5225
NA	GPC033160	-40.81804508	55.16564802	Capsicum_annuum	1	Capsicum_annuum	1	0.586662885	0.027171557	0.014679336	0.084801711	0.095772877	0.105367988	0.083633504	0.001910142	0	ind:1028 gp:1	0.586662885	5154	5225
NA	GPC033170	-33.30541253	20.1828682	Capsicum_annuum	1	Capsicum_annuum	1	0.588086973	0.027381161	0.014841907	0.084842455	0.093875175	0.105676837	0.083396687	0.001898805	0	ind:1029 gp:1	0.588086973	5154	5225
NA	GPC033180	86.11043532	-56.52630317	Capsicum_baccatum	2	Capsicum_baccatum	2	0.02044817	0.877715309	0.018655814	0.02288806	0.008109303	0.02297676	0.02668303	0.002523554	0	ind:1030 gp:2	0.877715309	302	304
NA	GPC033190	13.72561719	-34.22305698	Capsicum_annuum	1	Capsicum_annuum	1	0.576222268	0.027755431	0.015131189	0.08705595	0.094685663	0.11143298	0.085735282	0.001981237	0	ind:1031 gp:1	0.576222268	5154	5225
NA	GPC033200	-40.9026072	63.74749164	Capsicum_annuum	1	Capsicum_annuum	1	0.582578425	0.027711772	0.015108806	0.085582422	0.094010561	0.107577911	0.085527794	0.00190231	0	ind:1032 gp:1	0.582578425	5154	5225
NA	GPC033210	-40.89969051	63.74756152	Capsicum_annuum	1	Capsicum_annuum	1	0.582742978	0.027899117	0.01508376	0.085772823	0.09368768	0.107014491	0.085817501	0.001981649	0	ind:1033 gp:1	0.582742978	5154	5225
NA	GPC033220	5.970710489	3.723722964	Capsicum_annuum	1	Capsicum_annuum	1	0.591009593	0.027428709	0.01453046	0.083957862	0.092982401	0.105880317	0.082294267	0.001916391	0	ind:1034 gp:1	0.591009593	5154	5225
NA	GPC033230	14.22136745	0.095370992	Capsicum_annuum	1	Capsicum_annuum	1	0.571553275	0.028464329	0.015796208	0.089031091	0.093213092	0.110635595	0.089254316	0.002052094	0	ind:1035 gp:1	0.571553275	5154	5225
NA	GPC033260	-27.16508327	15.63646823	Capsicum_annuum	1	Capsicum_annuum	1	0.601331855	0.026538062	0.013890726	0.081617658	0.094506629	0.10130358	0.078995928	0.001815562	0	ind:1037 gp:1	0.601331855	5154	5225
NA	GPC033270	87.26115481	-54.141794	Capsicum_baccatum	2	Capsicum_baccatum	2	0.020147249	0.879834854	0.018537948	0.022637364	0.008004225	0.022429225	0.025902032	0.002507103	0	ind:1038 gp:2	0.879834854	302	304
NA	GPC033280	5.139461583	52.48322141	Capsicum_annuum	1	Capsicum_annuum	1	0.602614912	0.026570872	0.013982225	0.081791069	0.092748965	0.100975941	0.07950015	0.001815866	0	ind:1039 gp:1	0.602614912	5154	5225
NA	GPC033300	8.279457173	-25.05211192	Capsicum_annuum	1	Capsicum_annuum	1	0.577982675	0.027869831	0.014948385	0.086702007	0.095064823	0.110750608	0.08471786	0.001963812	0	ind:1040 gp:1	0.577982675	5154	5225
NA	GPC033310	-23.33022565	83.17833776	Capsicum_chinense	4	Capsicum_chinense	4	0.075218751	0.024016155	0.031021929	0.552817952	0.031581355	0.15206711	0.130973255	0.002303494	0	ind:1041 gp:4	0.552817952	488	489
NA	GPC033320	77.81014568	-48.12202677	Capsicum_baccatum	2	Capsicum_baccatum	2	0.019809621	0.881481064	0.018037694	0.022652631	0.007854191	0.022044631	0.025614274	0.002505894	0	ind:1042 gp:2	0.881481064	302	304
NA	GPC033330	14.36952916	-21.43340236	Capsicum_annuum	1	Capsicum_annuum	1	0.575299405	0.027932874	0.0151694	0.086821385	0.095523774	0.110863656	0.086406868	0.001982638	0	ind:1043 gp:1	0.575299405	5154	5225
NA	GPC033340	9.171368341	62.54775718	Capsicum_annuum	1	Capsicum_annuum	1	0.601536659	0.02665605	0.013954802	0.081696538	0.09382241	0.101052357	0.079468406	0.001812777	0	ind:1044 gp:1	0.601536659	5154	5225
NA	GPC033360	71.03724022	53.05472867	Capsicum_annuum	1	Capsicum_annuum	1	0.578423638	0.028327097	0.01533825	0.08666376	0.093697903	0.10896317	0.086588424	0.001997759	0	ind:1045 gp:1	0.578423638	5154	5225
NA	GPC033370	-7.716387192	-25.93589688	Capsicum_annuum	1	Capsicum_annuum	1	0.580158131	0.0280539	0.01496652	0.086362536	0.094083709	0.1097926	0.084637902	0.001944702	0	ind:1046 gp:1	0.580158131	5154	5225
NA	GPC033380	-5.39278617	-2.722858112	Capsicum_annuum	1	Capsicum_annuum	1	0.583509779	0.027731852	0.014892571	0.085786448	0.095092638	0.106753058	0.084285544	0.001948111	0	ind:1047 gp:1	0.583509779	5154	5225
NA	GPC033390	1.126042263	-18.08205088	Capsicum_annuum	1	Capsicum_annuum	1	0.562740887	0.028764105	0.016049569	0.090165974	0.095995573	0.111637353	0.092543521	0.002103019	0	ind:1048 gp:1	0.562740887	5154	5225
NA	GPC033400	50.62786189	-46.83393976	Capsicum_annuum	1	Capsicum_annuum	1	0.583517869	0.027832511	0.014784	0.0852489	0.096360119	0.107110655	0.083236812	0.001909134	0	ind:1049 gp:1	0.583517869	5154	5225
NA	GPC033410	50.6359013	-46.83807858	Capsicum_annuum	1	Capsicum_annuum	1	0.580017195	0.027938247	0.014899631	0.085943579	0.097640394	0.107955219	0.083695438	0.001910297	0	ind:1050 gp:1	0.580017195	5154	5225
NA	GPC033430	-39.90112767	52.37936751	Capsicum_annuum	1	Capsicum_annuum	1	0.589065709	0.027383626	0.01459824	0.084423052	0.094746359	0.105066038	0.082817707	0.001899269	0	ind:1051 gp:1	0.589065709	5154	5225
NA	GPC033440	-39.93180007	52.473989	Capsicum_annuum	1	Capsicum_annuum	1	0.58857754	0.02729458	0.014559081	0.084587003	0.095593439	0.105198762	0.082298017	0.001891578	0	ind:1052 gp:1	0.58857754	5154	5225
NA	GPC033450	-19.57850354	44.91275434	Capsicum_annuum	1	Capsicum_annuum	1	0.603656849	0.026675409	0.013843876	0.081161377	0.094348106	0.100687912	0.077833812	0.001792658	0	ind:1053 gp:1	0.603656849	5154	5225
NA	GPC033460	-10.21984025	11.05950706	Capsicum_annuum	1	Capsicum_annuum	1	0.587817239	0.02735708	0.014656297	0.085411402	0.093021512	0.106304617	0.08352874	0.001903114	0	ind:1054 gp:1	0.587817239	5154	5225
NA	GPC033470	-30.86270265	23.68711596	Capsicum_annuum	1	Capsicum_annuum	1	0.602366138	0.026680401	0.013986907	0.081716831	0.093236507	0.10102671	0.079167828	0.001818678	0	ind:1055 gp:1	0.602366138	5154	5225
NA	GPC033480	-50.57633281	41.74025029	Capsicum_annuum	1	Capsicum_annuum	1	0.602169792	0.026523883	0.013857515	0.081408396	0.09471867	0.100744893	0.078771035	0.001805816	0	ind:1056 gp:1	0.602169792	5154	5225
NA	GPC033490	0.385136091	-21.64020207	Capsicum_annuum	1	Capsicum_annuum	1	0.582505214	0.027634551	0.014794733	0.085980147	0.095230345	0.107666936	0.084252225	0.00193585	0	ind:1057 gp:1	0.582505214	5154	5225
NA	GPC033510	-80.53705693	3.033421395	Capsicum_annuum	1	Capsicum_annuum	1	0.596756367	0.026898253	0.01417484	0.082830837	0.094466871	0.102463369	0.080538616	0.001870849	0	ind:1058 gp:1	0.596756367	5154	5225
NA	GPC033520	-80.53767242	3.033801564	Capsicum_annuum	1	Capsicum_annuum	1	0.599567481	0.026860481	0.014013123	0.082159918	0.093911507	0.101807012	0.07981786	0.001862617	0	ind:1059 gp:1	0.599567481	5154	5225
NA	GPC033530	-25.58679901	16.90942009	Capsicum_annuum	1	Capsicum_annuum	1	0.598658426	0.026711655	0.014168702	0.082315065	0.093983043	0.101931499	0.080392893	0.001838718	0	ind:1060 gp:1	0.598658426	5154	5225
NA	GPC033690	-56.12276619	-70.85471341	Capsicum_frutescens	6	Capsicum_frutescens	6	0.121046951	0.023347881	0.023061773	0.145618372	0.095311319	0.457926593	0.131223239	0.002463872	0	ind:1062 gp:6	0.457926593	435	546
NA	GPC033980	-27.90819557	80.53108839	Capsicum_chinense	4	Capsicum_chinense	4	0.075478296	0.023799447	0.030256355	0.557591192	0.030871619	0.149494263	0.130228107	0.002280721	0	ind:1063 gp:4	0.557591192	488	489
NA	GPC033990	-26.42534388	80.3753391	Capsicum_chinense	4	Capsicum_chinense	4	0.081460324	0.024810383	0.031426866	0.53691206	0.03319895	0.153112552	0.136742307	0.002336557	0	ind:1064 gp:4	0.53691206	488	489
NA	GPC034130	0.287647947	100.4275572	Capsicum_chinense	4	Capsicum_chinense	4	0.074295955	0.024281391	0.031352103	0.543702053	0.03152691	0.158768109	0.133940711	0.002132767	0	ind:1065 gp:4	0.543702053	488	489
NA	GPC034150	-25.01422577	83.92435632	Capsicum_chinense	4	Capsicum_chinense	4	0.073910295	0.023630839	0.030923649	0.556287508	0.03087386	0.150425152	0.131631405	0.002317291	0	ind:1066 gp:4	0.556287508	488	489
NA	GPC034170	-33.50106108	82.15097128	Capsicum_chinense	4	Capsicum_chinense	4	0.074321686	0.024202571	0.030630995	0.554903432	0.031304978	0.150060893	0.13234815	0.002227294	0	ind:1067 gp:4	0.554903432	488	489
NA	GPC034240	-31.17303539	78.61271364	Capsicum_chinense	4	Capsicum_chinense	4	0.089909529	0.025348633	0.030467688	0.527103586	0.033668425	0.154695258	0.136414222	0.00239266	0	ind:1068 gp:4	0.527103586	488	489
NA	GPC034250	-32.20590756	77.29376193	Capsicum_chinense	4	Capsicum_chinense	4	0.087583799	0.024998829	0.03035781	0.526945108	0.034577838	0.154535951	0.138668828	0.002331835	0	ind:1069 gp:4	0.526945108	488	489
NA	GPC034260	-22.16050963	82.71428221	Capsicum_chinense	4	Capsicum_chinense	4	0.077270629	0.024429335	0.031319828	0.542134093	0.032826998	0.15580488	0.13388667	0.002327566	0	ind:1070 gp:4	0.542134093	488	489
NA	GPC034370	77.35141894	-36.11796423	Capsicum_baccatum	2	Capsicum_baccatum	2	0.021332671	0.873162493	0.019614577	0.023818341	0.008414533	0.02350674	0.027586599	0.002564047	0	ind:1071 gp:2	0.873162493	302	304
NA	GPC034380	-28.0984665	93.27584016	Capsicum_chinense	4	Capsicum_chinense	4	0.075117747	0.024965227	0.031414659	0.548181472	0.031670802	0.151504136	0.134867899	0.002278057	0	ind:1072 gp:4	0.548181472	488	489
NA	GPC034390	-42.72795439	-94.3776391	Capsicum_frutescens	6	Capsicum_frutescens	6	0.083630238	0.020426485	0.02200429	0.153201401	0.079218263	0.519694888	0.119636988	0.002187446	0	ind:1073 gp:6	0.519694888	435	546
NA	GPC034400	-35.08134649	-87.78784916	Capsicum_frutescens	6	Capsicum_frutescens	6	0.077662401	0.019681462	0.020595354	0.143934331	0.082025909	0.539583315	0.114351748	0.00216548	0	ind:1074 gp:6	0.539583315	435	546
NA	GPC034410	-54.60795319	-60.28188499	Capsicum_frutescens	6	Capsicum_frutescens	6	0.106379661	0.022035853	0.022304061	0.143541823	0.093116278	0.482267988	0.128047598	0.002306738	0	ind:1075 gp:6	0.482267988	435	546
NA	GPC034450	-29.95829691	-81.52769916	Capsicum_frutescens	6	Capsicum_frutescens	6	0.080973909	0.020290679	0.021223939	0.146894004	0.081924067	0.527633735	0.118878424	0.002181243	0	ind:1076 gp:6	0.527633735	435	546
NA	GPC034460	-18.56416821	83.80734171	Capsicum_chinense	4	Capsicum_chinense	4	0.076680385	0.024443058	0.030764341	0.549114415	0.031361332	0.151289491	0.134021955	0.002325023	0	ind:1077 gp:4	0.549114415	488	489
NA	GPC034510	-28.93422924	90.97564691	Capsicum_chinense	4	Capsicum_chinense	4	0.075265448	0.024150374	0.03161694	0.55069484	0.032068182	0.151881136	0.132066259	0.002256821	0	ind:1078 gp:4	0.55069484	488	489
NA	GPC034530	-68.92019262	-61.66097395	Capsicum_frutescens	6	Capsicum_frutescens	6	0.079614789	0.020403595	0.021540463	0.142293638	0.086908756	0.528418254	0.118713718	0.002106788	0	ind:1079 gp:6	0.528418254	435	546
NA	GPC034610	-25.16591154	87.75732887	Capsicum_chinense	4	Capsicum_chinense	4	0.076641355	0.02547095	0.031372985	0.546844287	0.032027513	0.152075627	0.133246238	0.002321044	0	ind:1080 gp:4	0.546844287	488	489
NA	GPC034620	-69.19510772	-59.86644694	Capsicum_frutescens	6	Capsicum_frutescens	6	0.080689562	0.02105327	0.021916183	0.142525581	0.088369419	0.520833719	0.122405362	0.002206905	0	ind:1081 gp:6	0.520833719	435	546
NA	GPC034650	-18.27217605	91.86303132	Capsicum_chinense	4	Capsicum_chinense	4	0.083687892	0.025686483	0.033098366	0.460159338	0.043149655	0.211488923	0.14025007	0.002479273	0	ind:1082 gp:4	0.460159338	488	489
NA	GPC034750	86.7413349	-55.31086477	Capsicum_baccatum	2	Capsicum_baccatum	2	0.019995903	0.880445344	0.018346625	0.022592485	0.0079693	0.022381017	0.025782759	0.002486568	0	ind:1083 gp:2	0.880445344	302	304
NA	GPC034780	-25.85944028	92.81441139	Capsicum_chinense	4	Capsicum_chinense	4	0.078905385	0.024692473	0.0309079	0.540614906	0.03280869	0.154300435	0.135498632	0.002271579	0	ind:1084 gp:4	0.540614906	488	489
NA	GPC034790	-68.90732093	-13.59031998	Capsicum_annuum	1	Capsicum_annuum	1	0.595311863	0.026867874	0.014357317	0.083136722	0.094356587	0.103005564	0.081104256	0.001859816	0	ind:1085 gp:1	0.595311863	5154	5225
NA	GPC034820	-24.88093552	83.98579449	Capsicum_chinense	4	Capsicum_chinense	4	0.07429474	0.024317857	0.031344335	0.555068308	0.0309	0.150069465	0.131636087	0.002369208	0	ind:1086 gp:4	0.555068308	488	489
NA	GPC034830	-34.62670576	-21.80036466	Capsicum_annuum	1	Capsicum_annuum	1	0.590294474	0.027163666	0.014471817	0.083968681	0.095079761	0.105016324	0.082123238	0.001882038	0	ind:1087 gp:1	0.590294474	5154	5225
NA	GPC034840	-62.51560832	-2.550980479	Capsicum_annuum	1	Capsicum_annuum	1	0.599443942	0.026727659	0.013946522	0.082327041	0.09374314	0.101758164	0.080225314	0.001828217	0	ind:1088 gp:1	0.599443942	5154	5225
NA	GPC034850	-23.53682272	-15.91873137	Capsicum_annuum	1	Capsicum_annuum	1	0.583351043	0.027809002	0.015017416	0.08589466	0.094424682	0.107004992	0.084534662	0.001963543	0	ind:1089 gp:1	0.583351043	5154	5225
NA	GPC034860	-26.89607817	83.21133622	Capsicum_chinense	4	Capsicum_chinense	4	0.072803324	0.023678048	0.031339396	0.560855346	0.030716284	0.148995333	0.129339895	0.002272373	0	ind:1090 gp:4	0.560855346	488	489
NA	GPC034870	10.57426238	18.38808177	Capsicum_annuum	1	Capsicum_annuum	1	0.600248912	0.026913397	0.014183795	0.082365751	0.092434834	0.101678984	0.080326626	0.001847702	0	ind:1091 gp:1	0.600248912	5154	5225
NA	GPC034880	-32.24038282	77.1181667	Capsicum_chinense	4	Capsicum_chinense	4	0.097455577	0.026035057	0.031303419	0.502422751	0.036694589	0.158866407	0.144754529	0.002467672	0	ind:1092 gp:4	0.502422751	488	489
NA	GPC034890	-32.28158233	76.54336813	Capsicum_chinense	4	Capsicum_chinense	4	0.099717616	0.026608763	0.031381387	0.49427622	0.037094294	0.161891311	0.146511543	0.002518866	0	ind:1093 gp:4	0.49427622	488	489
NA	GPC034910	34.09885532	-17.46152004	Capsicum_annuum	1	Capsicum_annuum	1	0.497887283	0.032861115	0.02126685	0.108321468	0.085352608	0.12896555	0.122587003	0.002758122	0	ind:1094 gp:1	0.497887283	5154	5225
NA	GPC034930	0.284547308	26.92555317	Capsicum_annuum	1	Capsicum_annuum	1	0.599430271	0.026819157	0.014223999	0.082440982	0.092714089	0.102010844	0.080512941	0.001847716	0	ind:1095 gp:1	0.599430271	5154	5225
NA	GPC035000	-24.62962916	82.90509568	Capsicum_chinense	4	Capsicum_chinense	4	0.074232729	0.024130436	0.030802875	0.555874327	0.030813131	0.150613244	0.131243536	0.002289722	0	ind:1096 gp:4	0.555874327	488	489
NA	GPC035010	-25.20677835	80.23597474	Capsicum_chinense	4	Capsicum_chinense	4	0.074180103	0.023736072	0.03055011	0.555867164	0.030914854	0.150007304	0.132410683	0.00233371	0	ind:1097 gp:4	0.555867164	488	489
NA	GPC035050	-29.00614277	85.48399733	Capsicum_chinense	4	Capsicum_chinense	4	0.073456623	0.023233451	0.030454887	0.561404665	0.030820485	0.149800439	0.128597696	0.002231753	0	ind:1098 gp:4	0.561404665	488	489
NA	GPC035070	-25.08384088	82.19467331	Capsicum_chinense	4	Capsicum_chinense	4	0.075374501	0.023426252	0.030739848	0.556357607	0.030702338	0.148791413	0.132335763	0.002272277	0	ind:1099 gp:4	0.556357607	488	489
NA	GPC035080	-26.76409899	83.27771649	Capsicum_chinense	4	Capsicum_chinense	4	0.074509627	0.023538091	0.031013149	0.556410229	0.031074733	0.149673812	0.131493635	0.002286724	0	ind:1100 gp:4	0.556410229	488	489
NA	GPC035110	-42.8981022	16.67805704	Capsicum_annuum	1	Capsicum_annuum	1	0.602687938	0.026581296	0.013913732	0.081260777	0.093569884	0.100696141	0.079492707	0.001797524	0	ind:1101 gp:1	0.602687938	5154	5225
NA	GPC035120	-6.659352309	-58.97605163	Capsicum_annuum	1	Capsicum_annuum	1	0.576362414	0.027604885	0.015015608	0.086599686	0.093580244	0.113306078	0.085577438	0.001953647	0	ind:1102 gp:1	0.576362414	5154	5225
NA	GPC035130	-69.73401506	12.06924238	Capsicum_annuum	1	Capsicum_annuum	1	0.601942546	0.026398968	0.013902228	0.08118739	0.095074086	0.100497884	0.0792029	0.001793999	0	ind:1103 gp:1	0.601942546	5154	5225
NA	GPC035150	-71.21684583	11.62914515	Capsicum_annuum	1	Capsicum_annuum	1	0.60318906	0.026426583	0.013803044	0.081307257	0.094211248	0.10069203	0.078580113	0.001790664	0	ind:1104 gp:1	0.60318906	5154	5225
NA	GPC035160	-71.84820101	11.61702648	Capsicum_annuum	1	Capsicum_annuum	1	0.602805564	0.026402818	0.013859891	0.081317838	0.094722817	0.100642787	0.07846032	0.001787965	0	ind:1105 gp:1	0.602805564	5154	5225
NA	GPC035170	-70.7531509	18.53004014	Capsicum_annuum	1	Capsicum_annuum	1	0.60106074	0.02671113	0.013984112	0.081895171	0.093660828	0.101625646	0.07923022	0.001832152	0	ind:1106 gp:1	0.60106074	5154	5225
NA	GPC035380	-51.80391942	-18.67910174	Capsicum_annuum	1	Capsicum_annuum	1	0.600761143	0.026734218	0.014238851	0.082334166	0.092430626	0.102027561	0.079641008	0.001832428	0	ind:1107 gp:1	0.600761143	5154	5225
NA	GPC035400	-66.56025485	-17.15501238	Capsicum_annuum	1	Capsicum_annuum	1	0.599751269	0.026804315	0.014180132	0.082431914	0.093437184	0.102043324	0.079494462	0.001857399	0	ind:1108 gp:1	0.599751269	5154	5225
NA	GPC035420	-52.63554466	9.843398423	Capsicum_annuum	1	Capsicum_annuum	1	0.605727743	0.026515973	0.01383368	0.080993421	0.09293656	0.099960714	0.078255034	0.001776875	0	ind:1109 gp:1	0.605727743	5154	5225
NA	GPC035470	-43.50754262	-15.80278161	Capsicum_annuum	1	Capsicum_annuum	1	0.600453062	0.0266203	0.0138637	0.081802823	0.095453477	0.100969594	0.079032869	0.001804175	0	ind:1112 gp:1	0.600453062	5154	5225
NA	GPC035490	-56.26959838	3.325314374	Capsicum_annuum	1	Capsicum_annuum	1	0.603323922	0.026452061	0.013734523	0.08096522	0.095611878	0.100043696	0.078077249	0.001791451	0	ind:1114 gp:1	0.603323922	5154	5225
NA	GPC035520	-37.57056998	-12.50846391	Capsicum_annuum	1	Capsicum_annuum	1	0.602273091	0.026570929	0.013902567	0.081444332	0.094276599	0.101082918	0.078645825	0.001803738	0	ind:1117 gp:1	0.602273091	5154	5225
NA	GPC035530	-57.0282981	5.222752698	Capsicum_annuum	1	Capsicum_annuum	1	0.600905043	0.026561802	0.013899659	0.081788462	0.095222783	0.101128801	0.078670115	0.001823335	0	ind:1118 gp:1	0.600905043	5154	5225
NA	GPC035570	-56.30961609	11.94349169	Capsicum_annuum	1	Capsicum_annuum	1	0.60524418	0.02616534	0.013738997	0.081131433	0.094002693	0.100364884	0.077566263	0.001786209	0	ind:1120 gp:1	0.60524418	5154	5225
NA	GPC035650	-43.34918285	-16.15305758	Capsicum_annuum	1	Capsicum_annuum	1	0.602155901	0.026712378	0.013903884	0.081417281	0.094417107	0.101119397	0.078456144	0.001817907	0	ind:1123 gp:1	0.602155901	5154	5225
NA	GPC035660	-43.41188921	-15.9816398	Capsicum_annuum	1	Capsicum_annuum	1	0.600795647	0.026833701	0.013933519	0.081881037	0.094408765	0.101031699	0.079296093	0.00181954	0	ind:1124 gp:1	0.600795647	5154	5225
NA	GPC035700	-47.18333786	21.12088745	Capsicum_annuum	1	Capsicum_annuum	1	0.606061659	0.026577529	0.013781921	0.080613025	0.092990151	0.099841752	0.078300145	0.001833819	0	ind:1126 gp:1	0.606061659	5154	5225
NA	GPC035710	-38.27273321	7.320486016	Capsicum_annuum	1	Capsicum_annuum	1	0.599575705	0.026437867	0.013875457	0.081791299	0.096770167	0.100821051	0.078930496	0.001797958	0	ind:1127 gp:1	0.599575705	5154	5225
NA	GPC035760	-84.05346977	-9.072789259	Capsicum_annuum	1	Capsicum_annuum	1	0.599883012	0.026881615	0.014109659	0.082278031	0.093426583	0.101593671	0.079997308	0.001830121	0	ind:1130 gp:1	0.599883012	5154	5225
NA	GPC035780	-47.06913454	-3.508610865	Capsicum_annuum	1	Capsicum_annuum	1	0.600053016	0.026668482	0.014041632	0.082164451	0.093294131	0.101521557	0.080425008	0.001831724	0	ind:1132 gp:1	0.600053016	5154	5225
NA	GPC035790	-64.92811398	7.484274447	Capsicum_annuum	1	Capsicum_annuum	1	0.602535629	0.02656233	0.013840096	0.080953234	0.094981078	0.100600344	0.078708369	0.001818919	0	ind:1133 gp:1	0.602535629	5154	5225
NA	GPC035810	-55.57265979	-3.484209607	Capsicum_annuum	1	Capsicum_annuum	1	0.601852405	0.026419932	0.01386806	0.081316458	0.095268255	0.100667844	0.078822104	0.001784942	0	ind:1134 gp:1	0.601852405	5154	5225
NA	GPC035850	-42.5832821	8.752533065	Capsicum_annuum	1	Capsicum_annuum	1	0.601539989	0.026540114	0.014067824	0.081243966	0.095110821	0.10066793	0.079012884	0.001816472	0	ind:1135 gp:1	0.601539989	5154	5225
NA	GPC035920	-73.43942112	3.244580564	Capsicum_annuum	1	Capsicum_annuum	1	0.600966619	0.026568908	0.013941291	0.081759187	0.09478847	0.100744614	0.079422666	0.001808246	0	ind:1136 gp:1	0.600966619	5154	5225
NA	GPC035930	-51.95510829	3.371163946	Capsicum_annuum	1	Capsicum_annuum	1	0.601633773	0.026460836	0.013876692	0.08155891	0.094613898	0.10066746	0.079380948	0.001807483	0	ind:1137 gp:1	0.601633773	5154	5225
NA	GPC035950	-57.19564425	-0.919957241	Capsicum_annuum	1	Capsicum_annuum	1	0.60259662	0.026365026	0.013808172	0.081158398	0.095378926	0.100246167	0.07866032	0.001786371	0	ind:1139 gp:1	0.60259662	5154	5225
NA	GPC035970	-48.45246055	-6.525339638	Capsicum_annuum	1	Capsicum_annuum	1	0.599978381	0.026612363	0.013977138	0.081773019	0.095046051	0.101208687	0.079594075	0.001810286	0	ind:1140 gp:1	0.599978381	5154	5225
NA	GPC035980	-49.26224826	-4.225629835	Capsicum_annuum	1	Capsicum_annuum	1	0.600067886	0.026717037	0.013989732	0.081997884	0.093889549	0.101476787	0.080034517	0.001826608	0	ind:1141 gp:1	0.600067886	5154	5225
NA	GPC035990	-48.96221915	-12.20637695	Capsicum_annuum	1	Capsicum_annuum	1	0.60325695	0.026679597	0.013945594	0.081656797	0.092785935	0.101149755	0.078700876	0.001824496	0	ind:1142 gp:1	0.60325695	5154	5225
NA	GPC036000	-49.97492216	-13.56898645	Capsicum_annuum	1	Capsicum_annuum	1	0.601981526	0.026675961	0.014011309	0.081901364	0.093349204	0.101562044	0.07867224	0.001846352	0	ind:1143 gp:1	0.601981526	5154	5225
NA	GPC036020	-49.9858212	-13.60858353	Capsicum_annuum	1	Capsicum_annuum	1	0.603655588	0.026655026	0.013950848	0.081603134	0.092613261	0.10101395	0.078680133	0.001828059	0	ind:1144 gp:1	0.603655588	5154	5225
NA	GPC036060	-48.45001222	-15.87096109	Capsicum_annuum	1	Capsicum_annuum	1	0.601036241	0.026683269	0.014066073	0.08204096	0.093830203	0.101472905	0.079032973	0.001837377	0	ind:1145 gp:1	0.601036241	5154	5225
NA	GPC036080	-47.65143499	-11.67457957	Capsicum_annuum	1	Capsicum_annuum	1	0.602762886	0.026639181	0.013905825	0.08137746	0.093985893	0.100769824	0.078753687	0.001805243	0	ind:1146 gp:1	0.602762886	5154	5225
NA	GPC036090	-55.77504223	-2.420443575	Capsicum_annuum	1	Capsicum_annuum	1	0.603052447	0.026301552	0.013778981	0.08065698	0.096328813	0.099915442	0.078186878	0.001778907	0	ind:1147 gp:1	0.603052447	5154	5225
NA	GPC036120	-57.79459529	-0.145481853	Capsicum_annuum	1	Capsicum_annuum	1	0.603598669	0.026312844	0.013756142	0.080859214	0.094947455	0.100038166	0.078708903	0.001778608	0	ind:1148 gp:1	0.603598669	5154	5225
NA	GPC036140	-51.31096515	-17.63955561	Capsicum_annuum	1	Capsicum_annuum	1	0.600798637	0.026660678	0.014097966	0.082193967	0.094115475	0.101308069	0.078981763	0.001843446	0	ind:1150 gp:1	0.600798637	5154	5225
NA	GPC036160	-41.02524904	8.302853204	Capsicum_annuum	1	Capsicum_annuum	1	0.605155073	0.026426526	0.013731378	0.081185398	0.092910224	0.100522167	0.078287622	0.001781612	0	ind:1151 gp:1	0.605155073	5154	5225
NA	GPC036190	-53.26745775	-4.522840096	Capsicum_annuum	1	Capsicum_annuum	1	0.600434398	0.026451634	0.013870784	0.081716616	0.0956869	0.100795826	0.079229015	0.001814827	0	ind:1152 gp:1	0.600434398	5154	5225
NA	GPC036230	-56.07736195	-0.181313069	Capsicum_annuum	1	Capsicum_annuum	1	0.602425864	0.026374825	0.013828011	0.081081077	0.095440735	0.09990246	0.079163407	0.001783621	0	ind:1153 gp:1	0.602425864	5154	5225
NA	GPC036240	-62.82120259	-1.189605465	Capsicum_annuum	1	Capsicum_annuum	1	0.601547865	0.026533274	0.013805429	0.081257767	0.095158157	0.100765203	0.079121652	0.001810654	0	ind:1154 gp:1	0.601547865	5154	5225
NA	GPC036250	-60.90179662	-27.75577591	Capsicum_annuum	1	Capsicum_annuum	1	0.600657736	0.02674742	0.014085387	0.082076288	0.093411344	0.101256684	0.079945564	0.001819577	0	ind:1155 gp:1	0.600657736	5154	5225
NA	GPC036260	-70.71129062	11.86303262	Capsicum_annuum	1	Capsicum_annuum	1	0.601392597	0.026448888	0.013905751	0.081528577	0.094616429	0.101044174	0.0792689	0.001794684	0	ind:1156 gp:1	0.601392597	5154	5225
NA	GPC036270	-43.03711153	-9.48993934	Capsicum_annuum	1	Capsicum_annuum	1	0.600587841	0.026554471	0.014133769	0.082180411	0.094165267	0.101432049	0.079111397	0.001834795	0	ind:1157 gp:1	0.600587841	5154	5225
NA	GPC036290	-43.52577195	-9.233664414	Capsicum_annuum	1	Capsicum_annuum	1	0.597101095	0.026610892	0.014169916	0.082649404	0.094687635	0.101979445	0.08097766	0.001823954	0	ind:1158 gp:1	0.597101095	5154	5225
NA	GPC036300	-43.95344912	-8.938226838	Capsicum_annuum	1	Capsicum_annuum	1	0.597425988	0.026558806	0.014005829	0.082321355	0.096232741	0.101520164	0.080100677	0.001834439	0	ind:1159 gp:1	0.597425988	5154	5225
NA	GPC036350	-49.15660723	-11.2063312	Capsicum_annuum	1	Capsicum_annuum	1	0.603445222	0.026508722	0.013927124	0.081414154	0.094089672	0.100304628	0.078479645	0.001830832	0	ind:1160 gp:1	0.603445222	5154	5225
NA	GPC036390	-49.26656536	-13.11831689	Capsicum_annuum	1	Capsicum_annuum	1	0.600681111	0.026726033	0.014114872	0.082340115	0.09309723	0.101341044	0.079862242	0.001837353	0	ind:1161 gp:1	0.600681111	5154	5225
NA	GPC036400	-77.83208907	13.47156013	Capsicum_annuum	1	Capsicum_annuum	1	0.599239632	0.026678332	0.01400887	0.081966663	0.094288778	0.10194342	0.080033903	0.001840402	0	ind:1162 gp:1	0.599239632	5154	5225
NA	GPC036410	-53.16690565	-14.39656961	Capsicum_annuum	1	Capsicum_annuum	1	0.602900661	0.026858511	0.013921085	0.081561384	0.093337005	0.101134938	0.07845615	0.001830265	0	ind:1163 gp:1	0.602900661	5154	5225
NA	GPC036420	-51.50326422	-14.64706214	Capsicum_annuum	1	Capsicum_annuum	1	0.603282693	0.026590358	0.013901573	0.081230536	0.094219839	0.100359292	0.078613011	0.0018027	0	ind:1164 gp:1	0.603282693	5154	5225
NA	GPC036470	-52.13635412	-13.03392855	Capsicum_annuum	1	Capsicum_annuum	1	0.600769539	0.026690467	0.013956437	0.081932184	0.093970958	0.101204366	0.079646484	0.001829565	0	ind:1167 gp:1	0.600769539	5154	5225
NA	GPC036480	-49.61869305	-16.61335541	Capsicum_annuum	1	Capsicum_annuum	1	0.603900684	0.026548404	0.014005709	0.081699001	0.09268389	0.100987173	0.078361421	0.001813718	0	ind:1168 gp:1	0.603900684	5154	5225
NA	GPC036500	-60.61605176	-0.855826789	Capsicum_annuum	1	Capsicum_annuum	1	0.60173968	0.026550539	0.013852011	0.081478853	0.094174146	0.100997883	0.079368968	0.001837919	0	ind:1169 gp:1	0.60173968	5154	5225
NA	GPC036550	-55.61079323	-12.86339662	Capsicum_annuum	1	Capsicum_annuum	1	0.596314611	0.027038249	0.014333376	0.083160707	0.093094514	0.102997582	0.081211224	0.001849737	0	ind:1171 gp:1	0.596314611	5154	5225
NA	GPC036600	-53.38579727	-16.04015351	Capsicum_annuum	1	Capsicum_annuum	1	0.601025067	0.026635496	0.013992599	0.082072543	0.093301286	0.101505057	0.079632341	0.001835613	0	ind:1172 gp:1	0.601025067	5154	5225
NA	GPC036610	-38.53817114	-12.70675219	Capsicum_annuum	1	Capsicum_annuum	1	0.600343528	0.026723637	0.0140504	0.082206313	0.09369344	0.101570152	0.079576769	0.001835761	0	ind:1173 gp:1	0.600343528	5154	5225
NA	GPC036630	-52.24595266	-18.14766525	Capsicum_annuum	1	Capsicum_annuum	1	0.601798665	0.026675361	0.014021033	0.081864964	0.093775927	0.101140385	0.078930216	0.00179345	0	ind:1174 gp:1	0.601798665	5154	5225
NA	GPC036650	-52.26656274	-17.62988266	Capsicum_annuum	1	Capsicum_annuum	1	0.602745819	0.026672515	0.014067566	0.082117681	0.091618788	0.10133356	0.079631206	0.001812865	0	ind:1175 gp:1	0.602745819	5154	5225
NA	GPC036660	-54.83851503	-13.00943101	Capsicum_annuum	1	Capsicum_annuum	1	0.601279136	0.026656411	0.013951096	0.081473184	0.094352994	0.100775303	0.079677095	0.00183478	0	ind:1176 gp:1	0.601279136	5154	5225
NA	GPC036670	-53.69636506	-16.13036119	Capsicum_annuum	1	Capsicum_annuum	1	0.600426632	0.026810182	0.014053262	0.08216669	0.093647885	0.101601952	0.079463167	0.00183023	0	ind:1177 gp:1	0.600426632	5154	5225
NA	GPC036700	-70.2305116	-14.85290246	Capsicum_annuum	1	Capsicum_annuum	1	0.598290998	0.026656994	0.014175176	0.083351939	0.093450988	0.102278594	0.079926945	0.001868365	0	ind:1178 gp:1	0.598290998	5154	5225
NA	GPC036710	-55.06720971	-12.88391442	Capsicum_annuum	1	Capsicum_annuum	1	0.601535128	0.026667865	0.013967232	0.081744367	0.09392508	0.101025079	0.079327283	0.001807965	0	ind:1179 gp:1	0.601535128	5154	5225
NA	GPC036730	-52.52476365	-18.80998583	Capsicum_annuum	1	Capsicum_annuum	1	0.601141113	0.026742077	0.013998494	0.081668783	0.094229648	0.101414588	0.078988334	0.001816964	0	ind:1180 gp:1	0.601141113	5154	5225
NA	GPC036740	-53.35678115	-15.71481706	Capsicum_annuum	1	Capsicum_annuum	1	0.600346269	0.026768152	0.014061462	0.081722792	0.094457174	0.101196346	0.079612583	0.001835221	0	ind:1181 gp:1	0.600346269	5154	5225
NA	GPC036780	-38.43795939	-12.7600672	Capsicum_annuum	1	Capsicum_annuum	1	0.600186224	0.026743578	0.014011092	0.082266818	0.093552068	0.101667885	0.079731181	0.001841153	0	ind:1183 gp:1	0.600186224	5154	5225
NA	GPC036790	-47.1660827	-16.03088437	Capsicum_annuum	1	Capsicum_annuum	1	0.600428955	0.02662359	0.014039166	0.082030491	0.094422963	0.10154334	0.079092429	0.001819065	0	ind:1184 gp:1	0.600428955	5154	5225
[truncated: 5,293 more rows]
